# Supplementary material for: Deconvolution of bulk blood eQTL effects into immune cell subpopulations
Source: BMC Bioinformatics. 2020 Jun 12;21:243. doi: 10.1186/s12859-020-03576-5 (PMC7291428; doi:10.1186/s12859-020-03576-5)
Supplement: Supplementary file 2 — Additional file 2 : Supplementary Table 1: Ensembl IDs and symbol names of the marker genes selected by Decon-cell for the 34 predictable circulating immune cell proportions. [file 12859_2020_3576_MOESM2_ESM.txt]

Granulocytes.ensembl	Granulocytes.symbol	B cells (CD19+).ensembl	B cells (CD19+).symbol	CD4+ T cells.ensembl	CD4+ T cells.symbol	CD8+ T cells.ensembl	CD8+ T cells.symbol	DN (CD4- CD8-).ensembl	DN (CD4- CD8-).symbol	NK dim (CD56+ CD16+).ensembl	NK dim (CD56+ CD16+).symbol	Monocytes (CD14+).ensembl	Monocytes (CD14+).symbol	Lymphocytes.ensembl	Lymphocytes.symbol	CD45RO- CD45RA+ T cells.ensembl	CD45RO- CD45RA+ T cells.symbol	NA.ensembl	NA.symbol	CD4+ Naive CD45RA+ CD27+.ensembl	CD4+ Naive CD45RA+ CD27+.symbol	CD4+ Naive CD45RO- CD27+.ensembl	CD4+ Naive CD45RO- CD27+.symbol	Intermediate monocytes (CD14+CD16+).ensembl	Intermediate monocytes (CD14+CD16+).symbol	CD8+ Naive CD45RA+ CD27+.ensembl	CD8+ Naive CD45RA+ CD27+.symbol	CD8+ EM CD45RA- CD27-.ensembl	CD8+ EM CD45RA- CD27-.symbol	CD8+ Naive CD45RO- CD27+.ensembl	CD8+ Naive CD45RO- CD27+.symbol	IgD+ IgM+.ensembl	IgD+ IgM+.symbol	IgD+ IgM-.ensembl	IgD+ IgM-.symbol	IgD- IgM-.ensembl	IgD- IgM-.symbol	NaiveB cells (IgD+ IgM+ CD27-).ensembl	NaiveB cells (IgD+ IgM+ CD27-).symbol	Memory B cells (IgD+ IgM+ CD27+).ensembl	Memory B cells (IgD+ IgM+ CD27+).symbol	CD24+ CD38+.ensembl	CD24+ CD38+.symbol	T cells (CD3+ CD56-).ensembl	T cells (CD3+ CD56-).symbol	Transitional B cells (CD24++ CD38++).ensembl	Transitional B cells (CD24++ CD38++).symbol	Naive mature B cells (CD24+ CD38+ CD27- IgM+).ensembl	Naive mature B cells (CD24+ CD38+ CD27- IgM+).symbol
ENSG00000012171	SEMA3B	ENSG00000007312	CD79B	ENSG00000005513	SOX8	ENSG00000064652	SNX24	ENSG00000211689	TRGC1	ENSG00000005379	BZRAP1	ENSG00000084207	GSTP1	ENSG00000012171	SEMA3B	ENSG00000006638	TBXA2R	ENSG00000035115	SH3YL1	ENSG00000065717	TLE2	ENSG00000111863	ADTRP	ENSG00000005243	COPZ2	ENSG00000072195	SPEG	ENSG00000089692	LAG3	ENSG00000072195	SPEG	ENSG00000088882	CPXM1	ENSG00000171403	KRT9	ENSG00000083454	P2RX5	ENSG00000082684	SEMA5B	ENSG00000002745	WNT16	ENSG00000082684	SEMA5B	ENSG00000014257	ACPP	ENSG00000002587	HS3ST1	ENSG00000002587	HS3ST1
ENSG00000014257	ACPP	ENSG00000012124	CD22	ENSG00000014257	ACPP	ENSG00000073111	MCM2	ENSG00000211821	TRDV2	ENSG00000100385	IL2RB	ENSG00000141505	ASGR1	ENSG00000014257	ACPP	ENSG00000014257	ACPP	ENSG00000049768	FOXP3	ENSG00000091409	ITGA6	ENSG00000117318	ID3	ENSG00000075234	TTC38	ENSG00000108950	FAM20A	ENSG00000100450	GZMH	ENSG00000108950	FAM20A	ENSG00000096696	DSP	ENSG00000211898	IGHD	ENSG00000100473	COCH	ENSG00000096696	DSP	ENSG00000006118	TMEM132A	ENSG00000083454	P2RX5	ENSG00000157578	LCA5L	ENSG00000100721	TCL1A	ENSG00000082684	SEMA5B
ENSG00000035664	DAPK2	ENSG00000026559	KCNG1	ENSG00000021300	PLEKHB1	ENSG00000099256	PRTFDC1			ENSG00000100427	MLC1	ENSG00000151623	NR3C2	ENSG00000075340	ADD2	ENSG00000035115	SH3YL1	ENSG00000075426	FOSL2	ENSG00000102760	RGCC	ENSG00000117643	MAN1C1	ENSG00000100385	IL2RB	ENSG00000163520	FBLN2	ENSG00000133985	TTC9	ENSG00000112655	PTK7	ENSG00000105668	UPK1A			ENSG00000103089	FA2H	ENSG00000110987	BCL7A	ENSG00000088882	CPXM1	ENSG00000096696	DSP	ENSG00000163492	CCDC141	ENSG00000110987	BCL7A	ENSG00000083454	P2RX5
ENSG00000075340	ADD2	ENSG00000042980	ADAM28	ENSG00000049768	FOXP3	ENSG00000101447	FAM83D			ENSG00000105370	LIM2	ENSG00000152315	KCNK13	ENSG00000103196	CRISPLD2	ENSG00000059915	PSD	ENSG00000079385	CEACAM1	ENSG00000111863	ADTRP	ENSG00000138795	LEF1	ENSG00000106133	NSUN5P2	ENSG00000174807	CD248	ENSG00000149328	GLB1L2	ENSG00000163520	FBLN2	ENSG00000110987	BCL7A			ENSG00000128438	TBC1D27	ENSG00000135862	LAMC1	ENSG00000099953	MMP11	ENSG00000105668	UPK1A	ENSG00000171049	FPR2	ENSG00000120278	PLEKHG1	ENSG00000096696	DSP
ENSG00000101443	WFDC2	ENSG00000083454	P2RX5	ENSG00000075340	ADD2	ENSG00000103852	TTC23			ENSG00000132016	C19orf57	ENSG00000157570	TSPAN18	ENSG00000104450	SPAG1	ENSG00000065717	TLE2	ENSG00000099365	STX1B	ENSG00000117318	ID3	ENSG00000160191	PDE9A	ENSG00000107954	NEURL			ENSG00000153563	CD8A	ENSG00000167880	EVPL	ENSG00000116544	DLGAP3			ENSG00000169116	PARM1	ENSG00000137101	CD72	ENSG00000102221	PHF16	ENSG00000135862	LAMC1	ENSG00000204311	DFNB59	ENSG00000137101	CD72	ENSG00000100721	TCL1A
ENSG00000103196	CRISPLD2	ENSG00000091972	CD200	ENSG00000100600	LGMN	ENSG00000111206	FOXM1			ENSG00000141622	RNF165	ENSG00000161944	ASGR2	ENSG00000106070	GRB10	ENSG00000072195	SPEG	ENSG00000101842	VSIG1	ENSG00000117602	RCAN3	ENSG00000173848	NET1	ENSG00000112796	ENPP5			ENSG00000154252	GAL3ST2	ENSG00000174807	CD248	ENSG00000135862	LAMC1			ENSG00000171766	GATM	ENSG00000148926	ADM	ENSG00000119866	BCL11A	ENSG00000137101	CD72	ENSG00000211747	TRBV20-1	ENSG00000138772	ANXA3	ENSG00000104921	FCER2
ENSG00000104450	SPAG1	ENSG00000095585	BLNK	ENSG00000105289	TJP3	ENSG00000111665	CDCA3			ENSG00000141736	ERBB2	ENSG00000166002	C11orf75	ENSG00000108666	C17orf75	ENSG00000075340	ADD2	ENSG00000102760	RGCC	ENSG00000117643	MAN1C1	ENSG00000197880	MDS2	ENSG00000123358	NR4A1			ENSG00000176083	ZNF683	ENSG00000184613	NELL2	ENSG00000137101	CD72			ENSG00000181433	SAGE1	ENSG00000149054	ZNF215	ENSG00000120162	MOB3B	ENSG00000138772	ANXA3	ENSG00000211790	TRAV8-4	ENSG00000143546	S100A8	ENSG00000110987	BCL7A
ENSG00000106070	GRB10	ENSG00000100721	TCL1A	ENSG00000110777	POU2AF1	ENSG00000112715	VEGFA			ENSG00000145990	GFOD1	ENSG00000166278	C2	ENSG00000109466	KLHL2	ENSG00000079385	CEACAM1	ENSG00000110944	IL23A	ENSG00000120915	EPHX2	ENSG00000198208	RPS6KL1	ENSG00000135362	PRR5L			ENSG00000181036	FCRL6	ENSG00000253426	RP11-10A14.4	ENSG00000138772	ANXA3			ENSG00000234572	AC007880.1	ENSG00000150165	ANXA8L1	ENSG00000120278	PLEKHG1	ENSG00000152894	PTPRK	ENSG00000224650	IGHV3-74	ENSG00000145721	LIX1	ENSG00000116544	DLGAP3
ENSG00000106780	MEGF9	ENSG00000105369	CD79A	ENSG00000111057	KRT18	ENSG00000128578	STRIP2			ENSG00000149294	NCAM1	ENSG00000176340	COX8A	ENSG00000112303	VNN2	ENSG00000088899	PROSAPIP1	ENSG00000117602	RCAN3	ENSG00000126353	CCR7	ENSG00000204219	TCEA3	ENSG00000136371	MTHFS			ENSG00000183734	ASCL2	ENSG00000269925	RP3-467L1.6	ENSG00000148926	ADM			ENSG00000246528	RP11-159H10.3	ENSG00000152785	BMP3	ENSG00000128438	TBC1D27	ENSG00000159958	TNFRSF13C	ENSG00000225528	RP3-370M22.8	ENSG00000148926	ADM	ENSG00000120278	PLEKHG1
ENSG00000108666	C17orf75	ENSG00000110777	POU2AF1	ENSG00000117318	ID3	ENSG00000138400	MDH1B			ENSG00000149557	FEZ1	ENSG00000179921	GPBAR1	ENSG00000112715	VEGFA	ENSG00000089012	SIRPG	ENSG00000123453	SARDH	ENSG00000129270	MMP28	ENSG00000204314	PRRT1	ENSG00000138166	DUSP5			ENSG00000188011	CXXC11			ENSG00000149054	ZNF215			ENSG00000116141	MARK1	ENSG00000152894	PTPRK	ENSG00000130702	LAMA5	ENSG00000163637	PRICKLE2	ENSG00000231636	AGBL5-AS1	ENSG00000152785	BMP3	ENSG00000124225	PMEPA1
ENSG00000109466	KLHL2	ENSG00000110987	BCL7A	ENSG00000117602	RCAN3	ENSG00000143217	PVRL4			ENSG00000150045	KLRF1	ENSG00000180758	GPR157	ENSG00000115884	SDC1	ENSG00000091129	NRCAM	ENSG00000135604	STX11	ENSG00000135960	EDAR	ENSG00000211661	IGLV3-22	ENSG00000143184	XCL1			ENSG00000196169	KIF19			ENSG00000150165	ANXA8L1			ENSG00000186940	CHCHD2P9	ENSG00000162843	WDR64	ENSG00000132185	FCRLA	ENSG00000167483	FAM129C	ENSG00000234553	AC022431.3	ENSG00000154118	JPH3	ENSG00000125170	DOK4
ENSG00000110777	POU2AF1	ENSG00000119866	BCL11A	ENSG00000118492	ADGB	ENSG00000153721	CNKSR3			ENSG00000158113	LRRC43	ENSG00000187840	EIF4EBP1	ENSG00000118520	ARG1	ENSG00000091409	ITGA6	ENSG00000137098	SPAG8	ENSG00000136153	LMO7	ENSG00000225234	TRAPPC12-AS1	ENSG00000148737	TCF7L2			ENSG00000198729	PPP1R14C			ENSG00000152785	BMP3					ENSG00000163637	PRICKLE2	ENSG00000132639	SNAP25	ENSG00000171403	KRT9	ENSG00000237702	TRBV3-1	ENSG00000163220	S100A9	ENSG00000128536	CDHR3
ENSG00000112303	VNN2	ENSG00000120278	PLEKHG1	ENSG00000119919	NKX2-3	ENSG00000157578	LCA5L			ENSG00000159674	SPON2	ENSG00000188282	RUFY4	ENSG00000120693	SMAD9	ENSG00000092096	SLC22A17	ENSG00000138795	LEF1	ENSG00000138795	LEF1	ENSG00000246223	C14orf64	ENSG00000149557	FEZ1			ENSG00000226508	AC104655.3			ENSG00000152894	PTPRK					ENSG00000171403	KRT9	ENSG00000138772	ANXA3	ENSG00000183960	KCNH8	ENSG00000242539	AC007620.3	ENSG00000163637	PRICKLE2	ENSG00000132704	FCRL2
ENSG00000112715	VEGFA	ENSG00000124225	PMEPA1	ENSG00000123453	SARDH	ENSG00000163520	FBLN2			ENSG00000167634	NLRP7	ENSG00000213694	S1PR3	ENSG00000121552	CSTA	ENSG00000099365	STX1B	ENSG00000143167	GPA33	ENSG00000145491	ROPN1L	ENSG00000257711	RP11-482D24.2	ENSG00000155366	RHOC			ENSG00000255545	RP11-627G23.1			ENSG00000154556	SORBS2					ENSG00000183960	KCNH8	ENSG00000143869	GDF7	ENSG00000196092	PAX5	ENSG00000243779	RP11-681N23.1	ENSG00000169291	SHE	ENSG00000135144	DTX1
ENSG00000114656	KIAA1257	ENSG00000128218	VPREB3	ENSG00000127377	CRYGN	ENSG00000163687	DNASE1L3			ENSG00000168229	PTGDR	ENSG00000215458	AP001053.11	ENSG00000124721	DNAH8	ENSG00000099960	SLC7A4	ENSG00000150967	ABCB9	ENSG00000154027	AK5			ENSG00000158186	MRAS			ENSG00000260398	RP11-594N15.3			ENSG00000159958	TNFRSF13C					ENSG00000185666	SYN3	ENSG00000144645	OSBPL10	ENSG00000223745	RP4-717I23.3	ENSG00000246465	RP11-57A19.2	ENSG00000171403	KRT9	ENSG00000135862	LAMC1
ENSG00000115594	IL1R1	ENSG00000132185	FCRLA	ENSG00000130643	CALY	ENSG00000172116	CD8B			ENSG00000169583	CLIC3	ENSG00000226824	RP4-756H11.3	ENSG00000130598	TNNI2	ENSG00000100027	YPEL1	ENSG00000158470	B4GALT5	ENSG00000154229	PRKCA			ENSG00000165731	RET							ENSG00000162843	WDR64					ENSG00000211898	IGHD	ENSG00000150625	GPM6A	ENSG00000226777	KIAA0125	ENSG00000251158	RP11-98J23.1	ENSG00000184226	PCDH9	ENSG00000135919	SERPINE2
ENSG00000115884	SDC1	ENSG00000132704	FCRL2	ENSG00000136810	TXN	ENSG00000178445	GLDC			ENSG00000170442	KRT86	ENSG00000253146	CIR1P1	ENSG00000131771	PPP1R1B	ENSG00000100600	LGMN	ENSG00000160191	PDE9A	ENSG00000160191	PDE9A			ENSG00000166927	MS4A7							ENSG00000163637	PRICKLE2					ENSG00000223745	RP4-717I23.3	ENSG00000159958	TNFRSF13C	ENSG00000232687	RPL12P9	ENSG00000253716	RP13-582O9.5	ENSG00000196092	PAX5	ENSG00000137101	CD72
ENSG00000116741	RGS2	ENSG00000133424	LARGE	ENSG00000140092	FBLN5	ENSG00000181359	HSP90AA6P			ENSG00000171596	NMUR1	ENSG00000259678	RP11-707P17.1	ENSG00000136404	TM6SF1	ENSG00000101298	SNPH	ENSG00000160323	ADAMTS13	ENSG00000168491	CCDC110			ENSG00000168329	CX3CR1							ENSG00000171403	KRT9					ENSG00000226306	NPY6R	ENSG00000177455	CD19	ENSG00000251971	U6	ENSG00000075340	ADD2	ENSG00000198216	CACNA1E	ENSG00000148926	ADM
ENSG00000118520	ARG1	ENSG00000134061	CD180	ENSG00000146038	DCDC2	ENSG00000186280	KDM4D			ENSG00000173068	BNC2	ENSG00000261827	RP11-340F14.5	ENSG00000136810	TXN	ENSG00000101842	VSIG1	ENSG00000167363	FN3K	ENSG00000172005	MAL			ENSG00000170962	PDGFD							ENSG00000180287	PLD5					ENSG00000229456	RLIMP1	ENSG00000182379	NXPH4	ENSG00000270107	CTD-2306M10.1	ENSG00000089012	SIRPG	ENSG00000211681	IGLJ5	ENSG00000149054	ZNF215
ENSG00000127954	STEAP4	ENSG00000137101	CD72	ENSG00000154380	ENAH	ENSG00000188389	PDCD1			ENSG00000174482	LINGO2	ENSG00000268516	CTD-3138B18.5	ENSG00000139132	FGD4	ENSG00000102038	SMARCA1	ENSG00000167861	HID1	ENSG00000173848	NET1			ENSG00000174600	CMKLR1							ENSG00000183960	KCNH8					ENSG00000229791	RP11-385E5.5	ENSG00000197385	ZNF860			ENSG00000100600	LGMN	ENSG00000211898	IGHD	ENSG00000150165	ANXA8L1
ENSG00000128383	APOBEC3A	ENSG00000143297	FCRL5	ENSG00000157570	TSPAN18	ENSG00000204472	AIF1			ENSG00000175040	CHST2			ENSG00000143382	ADAMTSL4	ENSG00000102053	ZC3H12B	ENSG00000172005	MAL	ENSG00000174136	RGMB			ENSG00000175040	CHST2							ENSG00000185250	PPIL6					ENSG00000232687	RPL12P9	ENSG00000214711	CAPN14			ENSG00000109466	KLHL2	ENSG00000211978	IGHV5-78	ENSG00000152785	BMP3
ENSG00000130150	MOSPD2	ENSG00000144645	OSBPL10	ENSG00000160188	RSPH1	ENSG00000207752	MIR199A1			ENSG00000180644	PRF1			ENSG00000145491	ROPN1L	ENSG00000102760	RGCC	ENSG00000174804	FZD4	ENSG00000181109	OR52P1P			ENSG00000180155	LYNX1							ENSG00000197385	ZNF860					ENSG00000233994	GDI2P2	ENSG00000230804	RP11-216M21.2			ENSG00000110777	POU2AF1	ENSG00000221338	AC108456.1	ENSG00000152894	PTPRK
ENSG00000133265	HSPBP1	ENSG00000146666	LINC00525	ENSG00000160683	CXCR5	ENSG00000211935	IGHV1-3			ENSG00000185527	PDE6G			ENSG00000146038	DCDC2	ENSG00000102934	PLLP	ENSG00000181652	ATG9B	ENSG00000181585	TMIE			ENSG00000189430	NCR1							ENSG00000204001	LCN8					ENSG00000237604	AP001056.1	ENSG00000236325	AC005300.5			ENSG00000112715	VEGFA	ENSG00000226629	AC019349.2	ENSG00000154556	SORBS2
ENSG00000136404	TM6SF1	ENSG00000152689	RASGRP3	ENSG00000162520	SYNC	ENSG00000211956	IGHV4-34			ENSG00000189430	NCR1			ENSG00000154380	ENAH	ENSG00000103381	CPPED1	ENSG00000184588	PDE4B	ENSG00000188191	PRKAR1B			ENSG00000197057	DTHD1							ENSG00000211595	IGKJ3					ENSG00000241008	RP11-494M8.1	ENSG00000248758	CTD-2215E18.2			ENSG00000136404	TM6SF1	ENSG00000229791	RP11-385E5.5	ENSG00000159958	TNFRSF13C
ENSG00000136810	TXN	ENSG00000153064	BANK1	ENSG00000163492	CCDC141	ENSG00000213717	AC004692.5			ENSG00000196139	AKR1C3			ENSG00000157578	LCA5L	ENSG00000105642	CTB-52I2.8	ENSG00000184986	TMEM121	ENSG00000189283	FHIT			ENSG00000198756	GLT25D2							ENSG00000211898	IGHD					ENSG00000251971	U6	ENSG00000249912	TRBV26			ENSG00000139193	CD27	ENSG00000231233	RP11-127L20.6	ENSG00000162843	WDR64
ENSG00000139132	FGD4	ENSG00000156738	MS4A1	ENSG00000165568	AKR1E2	ENSG00000224165	DNAJC27-AS1			ENSG00000197467	COL13A1			ENSG00000160188	RSPH1	ENSG00000106484	MEST	ENSG00000185261	KIAA0825	ENSG00000196358	NTNG2			ENSG00000198963	RORB							ENSG00000211951	IGHV2-26					ENSG00000252835	SCARNA21	ENSG00000255627	RP11-547L9.1			ENSG00000141404	GNAL	ENSG00000233265	MICF	ENSG00000163637	PRICKLE2
ENSG00000142405	NLRP12	ENSG00000159958	TNFRSF13C	ENSG00000167524	SGK494	ENSG00000224650	IGHV3-74			ENSG00000198574	SH2D1B			ENSG00000162444	RBP7	ENSG00000108556	CHRNE	ENSG00000211746	TRBV19	ENSG00000198208	RPS6KL1			ENSG00000223991	AC104809.2							ENSG00000223745	RP4-717I23.3					ENSG00000254488	RP11-65G9.1	ENSG00000260046	RP11-454K7.3			ENSG00000143382	ADAMTSL4	ENSG00000233367	RP11-307L3.4	ENSG00000165066	NKX6-3
ENSG00000143382	ADAMTSL4	ENSG00000163534	FCRL1	ENSG00000167912	RP11-25K19.1	ENSG00000225282	AP000350.6			ENSG00000204475	NCR3			ENSG00000162520	SYNC	ENSG00000108950	FAM20A	ENSG00000211747	TRBV20-1	ENSG00000204219	TCEA3			ENSG00000233392	AC104809.4							ENSG00000226306	NPY6R					ENSG00000259915	RP11-410E4.1	ENSG00000264347	Metazoa_SRP			ENSG00000162520	SYNC	ENSG00000234040	RP11-254B13.4	ENSG00000167483	FAM129C
ENSG00000145491	ROPN1L	ENSG00000167483	FAM129C	ENSG00000172005	MAL	ENSG00000225528	RP3-370M22.8			ENSG00000206561	COLQ			ENSG00000163220	S100A9	ENSG00000110881	ASIC1	ENSG00000218227	RP11-889L3.1	ENSG00000204314	PRRT1			ENSG00000243830	RP11-113C12.2							ENSG00000228495	RP3-523C21.1					ENSG00000265750	RP11-799B12.4	ENSG00000270107	CTD-2306M10.1			ENSG00000164251	F2RL1	ENSG00000235096	RP11-83A16.1	ENSG00000171403	KRT9
ENSG00000146038	DCDC2	ENSG00000168081	PNOC	ENSG00000173585	CCR9	ENSG00000226478	UPF3AP1			ENSG00000211825	TRDJ1			ENSG00000163221	S100A12	ENSG00000111087	GLI1	ENSG00000225234	TRAPPC12-AS1	ENSG00000205267	DGAT2L7P			ENSG00000251661	RP11-326C3.11							ENSG00000229456	RLIMP1					ENSG00000266935	CTD-3234P18.2	ENSG00000242551	POU5F1P6			ENSG00000165568	AKR1E2	ENSG00000238003	RP11-465N4.2	ENSG00000177455	CD19
ENSG00000154380	ENAH	ENSG00000171992	SYNPO	ENSG00000173848	NET1	ENSG00000228672	PROB1							ENSG00000163492	CCDC141	ENSG00000112182	BACH2	ENSG00000226660	TRBV2	ENSG00000211818	TRAV39			ENSG00000267657	CTB-186H2.2							ENSG00000229791	RP11-385E5.5					ENSG00000002587	HS3ST1					ENSG00000173848	NET1	ENSG00000242992	FTH1P4	ENSG00000180287	PLD5
ENSG00000154589	LY96	ENSG00000177455	CD19	ENSG00000178038	ALS2CL	ENSG00000231636	AGBL5-AS1							ENSG00000164251	F2RL1	ENSG00000112394	SLC16A10	ENSG00000233799	AC139887.4	ENSG00000231521	RP11-244N9.4											ENSG00000232687	RPL12P9					ENSG00000083454	P2RX5					ENSG00000175322	ZNF519	ENSG00000244393	RP11-592B15.3	ENSG00000182327	GLTPD2
ENSG00000157578	LCA5L	ENSG00000183960	KCNH8	ENSG00000182463	TSHZ2	ENSG00000231966	RP11-12M5.4							ENSG00000165568	AKR1E2	ENSG00000115687	PASK	ENSG00000235304	RP11-265P11.2	ENSG00000244171	PBX2P1											ENSG00000233994	GDI2P2					ENSG00000100721	TCL1A					ENSG00000187037	GPR141	ENSG00000248245	CTB-49A3.2	ENSG00000183960	KCNH8
ENSG00000163220	S100A9	ENSG00000184226	PCDH9	ENSG00000182636	NDN	ENSG00000234553	AC022431.3							ENSG00000167524	SGK494	ENSG00000116690	PRG4	ENSG00000235508	RPS2P7	ENSG00000246223	C14orf64											ENSG00000236003	AC007050.17					ENSG00000104921	FCER2					ENSG00000188060	RAB42	ENSG00000249203	RP11-473L15.3	ENSG00000185666	SYN3
ENSG00000163492	CCDC141	ENSG00000187621	TCL6	ENSG00000183580	FBXL7	ENSG00000237352	RP11-145M4.3							ENSG00000167995	BEST1	ENSG00000116741	RGS2	ENSG00000253716	RP13-582O9.5	ENSG00000257711	RP11-482D24.2											ENSG00000237604	AP001056.1					ENSG00000105668	UPK1A					ENSG00000211746	TRBV19	ENSG00000254012	RP11-546B8.5	ENSG00000187621	TCL6
ENSG00000164251	F2RL1	ENSG00000196092	PAX5	ENSG00000184271	POU6F1	ENSG00000242516	RP11-413E6.8							ENSG00000169385	RNASE2	ENSG00000116771	AGMAT	ENSG00000259294	CTA-339C12.1	ENSG00000003249	DBNDD1											ENSG00000239198	RP11-380I10.1					ENSG00000120278	PLEKHG1					ENSG00000211807	TRAV26-1	ENSG00000257703	RP11-328J6.1	ENSG00000196092	PAX5
ENSG00000164506	STXBP5	ENSG00000211898	IGHD	ENSG00000185633	NDUFA4L2	ENSG00000248477	RP11-848G14.2							ENSG00000171049	FPR2	ENSG00000117318	ID3	ENSG00000021300	PLEKHB1	ENSG00000145014	TMEM44											ENSG00000239862	IGKV1-37					ENSG00000125170	DOK4					ENSG00000211899	IGHM	ENSG00000267129	OR1AC1P	ENSG00000198598	MMP17
ENSG00000167995	BEST1	ENSG00000211899	IGHM	ENSG00000185761	ADAMTSL5	ENSG00000249926	RP11-495K9.6							ENSG00000172243	CLEC7A	ENSG00000117322	CR2	ENSG00000086300	SNX10	ENSG00000167861	HID1											ENSG00000241008	RP11-494M8.1					ENSG00000128536	CDHR3					ENSG00000211935	IGHV1-3			ENSG00000205683	DPF3
ENSG00000171049	FPR2	ENSG00000211962	IGHV1-46	ENSG00000187105	HEATR4	ENSG00000250138	RP11-848G14.5							ENSG00000172296	SPTLC3	ENSG00000117602	RCAN3	ENSG00000112667	DNPH1	ENSG00000183691	NOG											ENSG00000244393	RP11-592B15.3					ENSG00000132704	FCRL2					ENSG00000213303	CTC-398G3.2			ENSG00000211595	IGKJ3
ENSG00000171051	FPR1	ENSG00000211970	IGHV4-61	ENSG00000188937	NYX	ENSG00000253971	CDC42P3							ENSG00000174628	IQCK	ENSG00000117643	MAN1C1	ENSG00000117318	ID3	ENSG00000186854	TRABD2A											ENSG00000252835	SCARNA21					ENSG00000135144	DTX1					ENSG00000231652	RP11-553A21.3			ENSG00000211898	IGHD
ENSG00000172243	CLEC7A	ENSG00000211978	IGHV5-78	ENSG00000196972	LINC00087	ENSG00000255669	RP11-885B4.2							ENSG00000175322	ZNF519	ENSG00000119138	KLF9	ENSG00000119147	C2orf40	ENSG00000202533	Y_RNA											ENSG00000254488	RP11-65G9.1					ENSG00000135919	SERPINE2					ENSG00000233971	AC067950.1			ENSG00000211899	IGHM
ENSG00000173281	PPP1R3B	ENSG00000226777	KIAA0125	ENSG00000197880	MDS2	ENSG00000267395	AC074212.6							ENSG00000180066	C10orf91	ENSG00000119147	C2orf40	ENSG00000154027	AK5	ENSG00000211746	TRBV19											ENSG00000259915	RP11-410E4.1					ENSG00000139899	CBLN3					ENSG00000237803	LINC00211			ENSG00000211978	IGHV5-78
ENSG00000183580	FBXL7	ENSG00000235621	LINC00494	ENSG00000197978	GOLGA6L9	ENSG00000162520	SYNC							ENSG00000180509	KCNE1	ENSG00000120057	SFRP5	ENSG00000159239	C2orf81	ENSG00000268056	CTD-3032J10.2											ENSG00000261268	RP11-308D13.3					ENSG00000154556	SORBS2					ENSG00000240767	Metazoa_SRP			ENSG00000214797	RP11-1036E20.9
ENSG00000185958	FAM186A	ENSG00000239862	IGKV1-37	ENSG00000204219	TCEA3									ENSG00000183580	FBXL7	ENSG00000120915	EPHX2	ENSG00000234648	AL162151.3													ENSG00000266935	CTD-3234P18.2					ENSG00000159958	TNFRSF13C					ENSG00000246082	NUDT16P1			ENSG00000223745	RP4-717I23.3
ENSG00000186431	FCAR	ENSG00000247982	RP11-358M11.2	ENSG00000204311	DFNB59									ENSG00000183837	PNMA3	ENSG00000125735	TNFSF14															ENSG00000270107	CTD-2306M10.1					ENSG00000165066	NKX6-3					ENSG00000246223	C14orf64			ENSG00000224144	ASH2LP1
ENSG00000187475	HIST1H1T	ENSG00000257275	RP11-164H13.1	ENSG00000204520	MICA									ENSG00000185958	FAM186A	ENSG00000126353	CCR7																					ENSG00000167483	FAM129C					ENSG00000248477	RP11-848G14.2			ENSG00000226306	NPY6R
ENSG00000187695	RP11-723O4.6	ENSG00000260172	RP11-358M11.3	ENSG00000204528	PSORS1C3									ENSG00000186431	FCAR	ENSG00000129270	MMP28																					ENSG00000177455	CD19					ENSG00000250138	RP11-848G14.5			ENSG00000226629	AC019349.2
ENSG00000188060	RAB42	ENSG00000260655	CTA-250D10.23	ENSG00000207627	MIR581									ENSG00000187475	HIST1H1T	ENSG00000129467	ADCY4																					ENSG00000180287	PLD5					ENSG00000262636	CTD-3088G3.4			ENSG00000226777	KIAA0125
ENSG00000196358	NTNG2	ENSG00000265517	AL122127.2	ENSG00000211746	TRBV19									ENSG00000188060	RAB42	ENSG00000129474	AJUBA																					ENSG00000182327	GLTPD2					ENSG00000265752	RP11-403A21.1			ENSG00000227692	MED28P3
ENSG00000204311	DFNB59	ENSG00000266408	AL122127.4	ENSG00000211747	TRBV20-1									ENSG00000188937	NYX	ENSG00000129654	FOXJ1																					ENSG00000187621	TCL6					ENSG00000269692	RP11-45O22.1			ENSG00000228495	RP3-523C21.1
ENSG00000204520	MICA			ENSG00000211790	TRAV8-4									ENSG00000196358	NTNG2	ENSG00000130005	GAMT																					ENSG00000196092	PAX5									ENSG00000229456	RLIMP1
ENSG00000206344	HCG27			ENSG00000211807	TRAV26-1									ENSG00000197153	HIST1H3J	ENSG00000131831	RAI2																					ENSG00000198598	MMP17									ENSG00000229791	RP11-385E5.5
ENSG00000211935	IGHV1-3			ENSG00000211820	TRAV41									ENSG00000204311	DFNB59	ENSG00000132793	LPIN3																					ENSG00000202382	Y_RNA									ENSG00000230804	RP11-216M21.2
ENSG00000211962	IGHV1-46			ENSG00000211899	IGHM									ENSG00000204472	AIF1	ENSG00000132932	ATP8A2																					ENSG00000205683	DPF3									ENSG00000232687	RPL12P9
ENSG00000211970	IGHV4-61			ENSG00000213087	RP11-613F7.1									ENSG00000204520	MICA	ENSG00000134198	TSPAN2																					ENSG00000211595	IGKJ3									ENSG00000233994	GDI2P2
ENSG00000213713	PIGCP1			ENSG00000213303	CTC-398G3.2									ENSG00000211790	TRAV8-4	ENSG00000134247	PTGFRN																					ENSG00000211899	IGHM									ENSG00000236003	AC007050.17
ENSG00000221598	MIR1249			ENSG00000217026	RPL10P1									ENSG00000211807	TRAV26-1	ENSG00000135407	AVIL																					ENSG00000211978	IGHV5-78									ENSG00000237604	AP001056.1
ENSG00000224650	IGHV3-74			ENSG00000223881	RP11-553K8.2									ENSG00000211899	IGHM	ENSG00000135919	SERPINE2																					ENSG00000214797	RP11-1036E20.9									ENSG00000239198	RP11-380I10.1
ENSG00000225528	RP3-370M22.8			ENSG00000224650	IGHV3-74									ENSG00000211935	IGHV1-3	ENSG00000135960	EDAR																					ENSG00000224144	ASH2LP1									ENSG00000240534	RPL34P17
ENSG00000228340	RP5-1043L13.1			ENSG00000226233	RP1-151B14.9									ENSG00000211938	IGHV3-7	ENSG00000136002	ARHGEF4																					ENSG00000226629	AC019349.2									ENSG00000241008	RP11-494M8.1
ENSG00000231868	RP1-202O8.2			ENSG00000226660	TRBV2									ENSG00000211970	IGHV4-61	ENSG00000136153	LMO7																					ENSG00000226777	KIAA0125									ENSG00000242992	FTH1P4
ENSG00000233196	GS1-304P7.1			ENSG00000226744	AC079781.5									ENSG00000213717	AC004692.5	ENSG00000136810	TXN																					ENSG00000227692	MED28P3									ENSG00000247095	MIR210HG
ENSG00000233971	AC067950.1			ENSG00000228000	RPL7AP65									ENSG00000223881	RP11-553K8.2	ENSG00000136867	SLC31A2																					ENSG00000228495	RP3-523C21.1									ENSG00000251497	RP11-197N18.7
ENSG00000234553	AC022431.3			ENSG00000228247	UBBP2									ENSG00000224650	IGHV3-74	ENSG00000137757	CASP5																					ENSG00000230804	RP11-216M21.2									ENSG00000251606	CTD-2215E18.1
ENSG00000235095	RP11-1217F2.1			ENSG00000228340	RP5-1043L13.1									ENSG00000225528	RP3-370M22.8	ENSG00000138795	LEF1																					ENSG00000230965	SNX18P13									ENSG00000251971	U6
ENSG00000236226	RP11-645N11.3			ENSG00000228979	AC113554.1									ENSG00000228340	RP5-1043L13.1	ENSG00000139193	CD27																					ENSG00000236003	AC007050.17									ENSG00000252835	SCARNA21
ENSG00000236459	HNRNPA1P22			ENSG00000229072	HMGN2P24									ENSG00000229072	HMGN2P24	ENSG00000140563	MCTP2																					ENSG00000237347	AC004461.4									ENSG00000254488	RP11-65G9.1
ENSG00000237803	LINC00211			ENSG00000230712	AP000354.4									ENSG00000231636	AGBL5-AS1	ENSG00000140678	ITGAX																					ENSG00000239198	RP11-380I10.1									ENSG00000257275	RP11-164H13.1
ENSG00000238991	snoU13			ENSG00000233196	GS1-304P7.1									ENSG00000233196	GS1-304P7.1	ENSG00000141384	TAF4B																					ENSG00000240534	RPL34P17									ENSG00000258016	HIGD1AP1
ENSG00000239407	LL0XNC01-237H1.2			ENSG00000233971	AC067950.1									ENSG00000233971	AC067950.1	ENSG00000141404	GNAL																					ENSG00000242992	FTH1P4									ENSG00000259915	RP11-410E4.1
ENSG00000239855	IGKV1-6			ENSG00000234436	AC008984.7									ENSG00000234553	AC022431.3	ENSG00000141497	ZMYND15																					ENSG00000244393	RP11-592B15.3									ENSG00000261268	RP11-308D13.3
ENSG00000240356	RPL23AP7			ENSG00000237039	AC018738.2									ENSG00000235071	RP11-759L5.2	ENSG00000143882	ATP6V1C2																					ENSG00000247095	MIR210HG									ENSG00000265517	AL122127.2
ENSG00000240767	Metazoa_SRP			ENSG00000237489	RP11-500G10.1									ENSG00000236226	RP11-645N11.3	ENSG00000145491	ROPN1L																					ENSG00000251497	RP11-197N18.7									ENSG00000265750	RP11-799B12.4
ENSG00000240809	RP11-550F7.1			ENSG00000237702	TRBV3-1									ENSG00000236459	HNRNPA1P22	ENSG00000146021	KLHL3																					ENSG00000251606	CTD-2215E18.1									ENSG00000266368	RP11-1096G20.5
ENSG00000241294	IGKV2-24			ENSG00000239671	CTD-3193K9.1									ENSG00000237352	RP11-145M4.3	ENSG00000149582	TMEM25																					ENSG00000254884	RP11-682B13.2									ENSG00000266408	AL122127.4
ENSG00000241399	CD302			ENSG00000240356	RPL23AP7									ENSG00000237702	TRBV3-1	ENSG00000152495	CAMK4																					ENSG00000257275	RP11-164H13.1									ENSG00000266935	CTD-3234P18.2
ENSG00000242539	AC007620.3			ENSG00000240767	Metazoa_SRP									ENSG00000237803	LINC00211	ENSG00000152939	MARVELD2																					ENSG00000258016	HIGD1AP1
ENSG00000243779	RP11-681N23.1			ENSG00000241886	RP11-242C19.2									ENSG00000238991	snoU13	ENSG00000154027	AK5																					ENSG00000260412	RP11-438B23.2
ENSG00000246465	RP11-57A19.2			ENSG00000242539	AC007620.3									ENSG00000239407	LL0XNC01-237H1.2	ENSG00000154153	FAM134B																					ENSG00000265517	AL122127.2
ENSG00000248477	RP11-848G14.2			ENSG00000242756	RHOT1P3									ENSG00000239855	IGKV1-6	ENSG00000154229	PRKCA																					ENSG00000266368	RP11-1096G20.5
ENSG00000249620	RP11-321E2.10			ENSG00000242822	Metazoa_SRP									ENSG00000240356	RPL23AP7	ENSG00000157551	KCNJ15																					ENSG00000266408	AL122127.4
ENSG00000250687	RP11-497H16.7			ENSG00000243744	CTC-232H10.1									ENSG00000240767	Metazoa_SRP	ENSG00000157978	LDLRAP1
ENSG00000251158	RP11-98J23.1			ENSG00000243779	RP11-681N23.1									ENSG00000241294	IGKV2-24	ENSG00000158286	RNF207
ENSG00000251442	RP11-792D21.2			ENSG00000244019	CTC-337B15.1									ENSG00000242539	AC007620.3	ENSG00000158470	B4GALT5
ENSG00000252222	RNU7-13P			ENSG00000246465	RP11-57A19.2									ENSG00000243779	RP11-681N23.1	ENSG00000158966	CACHD1
ENSG00000253716	RP13-582O9.5			ENSG00000249620	RP11-321E2.10									ENSG00000244019	CTC-337B15.1	ENSG00000160191	PDE9A
ENSG00000253945	RP11-328L11.1			ENSG00000250220	RP11-692D12.1									ENSG00000246082	NUDT16P1	ENSG00000160323	ADAMTS13
ENSG00000254477	AP000640.10			ENSG00000252222	RNU7-13P									ENSG00000246465	RP11-57A19.2	ENSG00000163359	COL6A3
ENSG00000256357	RP11-349I1.2			ENSG00000253716	RP13-582O9.5									ENSG00000248477	RP11-848G14.2	ENSG00000163520	FBLN2
ENSG00000260490	RP11-265N6.3			ENSG00000254409	RP11-613D13.4									ENSG00000248885	RP11-950K24.2	ENSG00000165821	SALL2
ENSG00000261804	RP11-44F14.2			ENSG00000258012	RP11-603K19.1									ENSG00000249620	RP11-321E2.10	ENSG00000166341	DCHS1
ENSG00000262636	CTD-3088G3.4			ENSG00000259268	AC007950.1									ENSG00000250138	RP11-848G14.5	ENSG00000166681	NGFRAP1
ENSG00000263370	RP11-68I3.5			ENSG00000260418	RP3-406A7.7									ENSG00000250687	RP11-497H16.7	ENSG00000167861	HID1
ENSG00000265752	RP11-403A21.1			ENSG00000260910	LINC00565									ENSG00000251158	RP11-98J23.1	ENSG00000168491	CCDC110
ENSG00000265912	RP11-583F2.2			ENSG00000261242	CTD-2302E22.4									ENSG00000251442	RP11-792D21.2	ENSG00000168646	AXIN2
ENSG00000267242	AC069278.4			ENSG00000262636	CTD-3088G3.4									ENSG00000252222	RNU7-13P	ENSG00000169242	EFNA1
ENSG00000267395	AC074212.6			ENSG00000265658	MIR3690									ENSG00000253716	RP13-582O9.5	ENSG00000170485	NPAS2
ENSG00000269051	CTD-2245F17.3			ENSG00000265752	RP11-403A21.1									ENSG00000253945	RP11-328L11.1	ENSG00000171033	PKIA
ENSG00000269692	RP11-45O22.1			ENSG00000268889	CTD-2616J11.14									ENSG00000254477	AP000640.10	ENSG00000171049	FPR2
				ENSG00000101842	VSIG1									ENSG00000256357	RP11-349I1.2	ENSG00000171051	FPR1
				ENSG00000102760	RGCC									ENSG00000260490	RP11-265N6.3	ENSG00000172005	MAL
				ENSG00000117643	MAN1C1									ENSG00000260910	LINC00565	ENSG00000172062	SMN1
				ENSG00000165617	DACT1									ENSG00000261804	RP11-44F14.2	ENSG00000172243	CLEC7A
				ENSG00000169116	PARM1									ENSG00000262636	CTD-3088G3.4	ENSG00000173110	HSPA6
														ENSG00000263370	RP11-68I3.5	ENSG00000173114	LRRN3
														ENSG00000265658	MIR3690	ENSG00000173334	TRIB1
														ENSG00000265752	RP11-403A21.1	ENSG00000173581	CCDC106
														ENSG00000267242	AC069278.4	ENSG00000173848	NET1
														ENSG00000267395	AC074212.6	ENSG00000174804	FZD4
														ENSG00000268529	CYP2T3P	ENSG00000174807	CD248
														ENSG00000269051	CTD-2245F17.3	ENSG00000175707	C1orf172
														ENSG00000269692	RP11-45O22.1	ENSG00000177600	RPLP2
														ENSG00000269927	RP6-91H8.3	ENSG00000178732	GP5
														ENSG00000270050	RP4-769N13.7	ENSG00000179855	GIPC3
																ENSG00000181097	RP11-429J17.2
																ENSG00000181585	TMIE
																ENSG00000182489	XKRX
																ENSG00000182983	ZNF662
																ENSG00000183473	SSTR3
																ENSG00000183691	NOG
																ENSG00000184613	NELL2
																ENSG00000184867	ARMCX2
																ENSG00000185621	LMLN
																ENSG00000186529	CYP4F3
																ENSG00000186854	TRABD2A
																ENSG00000188015	S100A3
																ENSG00000188191	PRKAR1B
																ENSG00000189283	FHIT
																ENSG00000196155	PLEKHG4
																ENSG00000196358	NTNG2
																ENSG00000197093	GAL3ST4
																ENSG00000197880	MDS2
																ENSG00000198208	RPS6KL1
																ENSG00000198932	GPRASP1
																ENSG00000203747	FCGR3A
																ENSG00000203804	C1orf138
																ENSG00000204055	RP11-247A12.2
																ENSG00000204131	NHSL2
																ENSG00000204219	TCEA3
																ENSG00000204241	RP11-713P17.3
																ENSG00000204311	DFNB59
																ENSG00000204314	PRRT1
																ENSG00000204934	ATP6V0E2-AS1
																ENSG00000205267	DGAT2L7P
																ENSG00000211445	GPX3
																ENSG00000211746	TRBV19
																ENSG00000211798	TRAV18
																ENSG00000211815	TRAV36DV7
																ENSG00000211818	TRAV39
																ENSG00000213073	RP11-288H12.3
																ENSG00000213178	RP11-641D5.1
																ENSG00000213713	PIGCP1
																ENSG00000216866	RPS2P55
																ENSG00000222028	PSMB11
																ENSG00000223510	CDRT15
																ENSG00000224186	CTC-203F4.1
																ENSG00000224373	IGHV4-59
																ENSG00000224635	RP4-564F22.5
																ENSG00000224650	IGHV3-74
																ENSG00000224680	PLA2G12AP1
																ENSG00000225940	AC022431.2
																ENSG00000226312	CFLAR-AS1
																ENSG00000226491	FTOP1
																ENSG00000227289	HSFY3P
																ENSG00000228288	KDM5B-AS1
																ENSG00000228317	RP11-235C23.5
																ENSG00000228801	RP11-110G21.1
																ENSG00000229468	AC097635.5
																ENSG00000230710	LINC00332
																ENSG00000231468	PRDX3P2
																ENSG00000231521	RP11-244N9.4
																ENSG00000231682	AC097713.4
																ENSG00000232021	LEF1-AS1
																ENSG00000232953	HSPA8P18
																ENSG00000233778	RP11-777J24.1
																ENSG00000234004	RP11-543B16.1
																ENSG00000234568	BIN2P1
																ENSG00000236234	AC091132.1
																ENSG00000237429	RP1-159A19.4
																ENSG00000237702	TRBV3-1
																ENSG00000238160	AC116366.5
																ENSG00000238437	snoU13
																ENSG00000241163	RP11-398A8.3
																ENSG00000244134	RPS12P20
																ENSG00000246082	NUDT16P1
																ENSG00000246223	C14orf64
																ENSG00000247934	RP11-967K21.1
																ENSG00000249096	RP11-290F5.1
																ENSG00000253716	RP13-582O9.5
																ENSG00000253764	RP11-439C15.4
																ENSG00000254246	CTB-120L21.1
																ENSG00000254364	KB-1615E4.3
																ENSG00000254470	AP5B1
																ENSG00000254477	AP000640.10
																ENSG00000255197	RP11-750H9.5
																ENSG00000257495	RP11-641A6.2
																ENSG00000258511	RP11-61O1.2
																ENSG00000259294	CTA-339C12.1
																ENSG00000260388	LINC00562
																ENSG00000260807	RP11-161M6.2
																ENSG00000261158	CTD-2583P5.3
																ENSG00000262172	CTD-2529O21.1
																ENSG00000265666	CTD-2267D19.2
																ENSG00000266947	RP11-799D4.4
																ENSG00000267366	RP11-53B2.5
																ENSG00000269925	RP3-467L1.6
																ENSG00000111325	OGFOD2
																ENSG00000178297	TMPRSS9
																ENSG00000197728	RPS26
																ENSG00000202392	7SK
																ENSG00000211688	TRGJP2
																ENSG00000213303	CTC-398G3.2
																ENSG00000226493	RP11-524O24.2
																ENSG00000231259	AC125232.1
																ENSG00000232578	CTC-303L1.1
																ENSG00000237172	B3GNT9
[truncated: 18 more columns]
