# Supplementary material for: Deconvolution of bulk blood eQTL effects into immune cell subpopulations
Source: BMC Bioinformatics. 2020 Jun 12;21:243. doi: 10.1186/s12859-020-03576-5 (PMC7291428; doi:10.1186/s12859-020-03576-5)
Supplement: Supplementary file 3 — Additional file 3 : Supplementary Table 2: Summary statistics from Decon-eQTLs for the 16,362 whole blood eQTLs. [file 12859_2020_3576_MOESM3_ESM.txt]

	IT1_pvalue	IT2_pvalue	IT11_pvalue	IT12_pvalue	IT13_pvalue	IT8_pvalue	Beta1_IT1	Beta2_IT2	Beta3_IT11	Beta4_IT12	Beta5_IT13	Beta6_IT8	Beta7_IT1:GT	Beta8_IT2:GT	Beta9_IT11:GT	Beta10_IT12:GT	Beta11_IT13:GT	Beta12_IT8:GT
ENSG00000179029_rs112362663	0.7306475123256697	0.9999980942254301	0.6531798333494796	0.3062104237827903	0.6438045352155708	0.5257151142858485	0.40964107647767806	8.358455390528206	0.0	0.0	1.2838835607086057	1.4763974152351076	0.04550295069133259	0.0	0.07017167602042633	0.400379073272483	-0.78874890189669	0.7889979593192923
ENSG00000179023_rs1360920	0.8953052211994755	0.6212011154101775	1.0	0.43790918461937145	0.372506797312537	0.5708193382446398	0.05919658010193973	0.03936218047014417	0.0	0.0	0.0	0.0	-0.00446657098502412	-0.1474442797922757	0.0	-0.03250647482818862	-0.08897233378244795	0.03903161048524407
ENSG00000180011_rs72967801	0.1957641371264014	0.0016519316263223782	0.4477949186317608	0.014933727514709116	0.2529782090892332	0.2938377414628903	3.1475317908304463	0.0	0.0	3.180264892607612	5.888964946311166	6.558593602159796	0.05816605045706182	6.28641171938031	-3.6754793259025074	1.045062661737537	0.0	0.0
ENSG00000156384_rs666980	0.7542841118612236	0.7569531291734911	0.28463665483123657	0.018528386999960733	0.6477842956656086	0.9333035508330302	0.05583201758683018	4.405276281109029	0.0	0.32296262303627815	0.0	0.0	0.0	0.0	0.38606422843430116	-0.29410785748547835	-0.14359867039458846	-0.05428404782008786
ENSG00000230839_rs200900	2.0401754144860895E-5	1.0	1.0	1.0	1.0	1.0	0.2646038827468269	0.0	0.0	0.0	0.0	0.0	-0.030010510792742605	0.0	0.0	0.0	0.0	0.0
ENSG00000254812_rs2242085	0.9999994130680141	0.8667653225831227	0.3401985997277708	0.00899904006255381	0.5462400291980306	0.7794289422821694	0.0	6.85246574195967E-5	0.0	0.008130766340362324	0.02667058884486734	0.08262035006400499	0.0	0.011741845746443772	-0.13350496326569694	0.04958921496509268	0.026969622967861134	0.015611052179520978
ENSG00000013810_rs798759	3.363875844542008E-11	0.2764708563651693	1.0	0.24878619156975446	1.0	1.0	37.27882191241449	0.0	0.0	0.0	0.0	0.0	7.283340253257897	-12.562163729834031	0.0	-1.8408880988365222	0.0	0.0
ENSG00000170689_rs11651212	0.9999980818137665	1.0	1.0	1.0	0.005072491662673095	1.0	0.0	0.0	0.0	0.0	0.23487380812213068	0.0	0.0	0.0	0.0	0.0	-0.1486284983822801	0.0
ENSG00000254810_rs11236839	0.009078166349233974	0.9999972918684542	0.9999972918684542	0.9999972918684542	0.0044809658492843685	0.9280064430486394	0.024700268847136497	0.0	0.0	0.0	0.0	0.039722688629179874	0.024599659103560448	0.0	0.0	0.0	0.1393608913407466	-0.009612094582463404
ENSG00000205885_rs7294478	1.2989609388114332E-14	0.6998810010092495	0.9999972059120087	0.09338921671386369	0.32345650538734816	0.029150903897739666	0.7439157680826675	0.0	3.1069705350933217	0.0	0.9816385933174955	0.0	-0.6021602388960793	0.0	0.0	0.23204468793126728	0.37074475036104126	1.022717331815992
ENSG00000254815_rs11246182	0.8541866484400786	0.8541866484295203	0.2673963328744251	0.5759801309392828	0.512212124081799	0.9999988776273708	0.0	0.0	0.0	0.4201942860080373	0.11152745727147312	0.2563720070501141	0.0	0.0	-0.3897698484317904	0.03431722956079373	-0.07043302140314506	0.0
ENSG00000167046_rs3908923	0.6720684903029717	1.0	0.2694966659821413	0.29396989646593674	0.7531187199955556	0.4362786340313255	0.014105627382989368	0.0713214538467349	0.01829987259443792	0.003381258608283074	0.03166673334864936	0.0	-0.0021858127412826374	0.0	-0.17306470111469738	0.026486500178229806	-0.014203973564759794	0.0
ENSG00000168374_rs7609911	0.5106667630051437	0.3560186889126301	1.0	0.9999991281797983	0.813016205156877	1.0	11.477910766275986	59.39792011005871	0.0	0.0	0.0	0.0	0.43466782905287216	-5.127432476805147	0.0	0.0	-0.28199507649104033	0.0
ENSG00000179021_rs9841834	0.017555035331184077	0.5792725491196999	1.0	0.5340303506552111	0.2202856456131146	0.563860274235096	0.0	15.009308171623722	0.3922877175481682	0.0	1.2742650553331374	0.4859526163638801	-0.4539529327195394	1.143036836157333	0.0	0.0	0.9058578636442833	0.2872653427187482
ENSG00000156381_rs3742446	0.38392581873907483	0.477680371828368	1.0	0.99999764210214	0.5193117307885318	1.0	0.3934458507139224	0.0	0.0	0.0	0.3622586364212509	0.0	0.06273208521983971	0.49760252915288505	0.0	0.0	-0.23263877026304158	0.0
ENSG00000182685_rs26849	0.40420865310971277	0.5806345075407994	1.0	0.15737293343508008	1.0	0.19113066398541512	1.1998039141458188	5.7199113742870065	0.0	2.084925123347226	0.0	0.0	0.17083208996738217	-0.9773790714430858	0.0	-0.3434445568680352	0.0	-0.8226703938751524
ENSG00000025800_rs2282517	0.16731758608135616	0.023774086983466836	0.6305656832966773	0.011813132325627085	0.9576931610856951	0.48311872793162325	6.1792970469457105	0.0	14.239039610230202	0.0	13.593732627924826	4.193919834066628	1.8594353031324962	-28.229350364026104	0.0	2.7540582998378875	0.0	4.1651083197123695
ENSG00000156374_rs12413386	0.635527010621491	0.5207892255034063	0.5144048839389989	0.5525842968277737	0.080781623035037	0.807369656099771	0.06706145527944296	0.6925836518955997	0.4024481834420507	0.0	0.7947122710798977	1.0511938846679678	0.010234753689640576	0.0	0.014384535874118629	0.07296084225412357	-0.4055410666739095	0.0
ENSG00000181350_rs78139010	1.1551237077966903E-8	1.0	1.0	1.0	0.9581984085055762	1.0	1.478860105905207	0.0	0.0	0.0	0.7766577239928416	0.0	0.3286982303333216	0.0	0.0	0.0	-0.04338292461183091	0.0
ENSG00000131095_rs12941832	0.9999991193257577	0.6346603962438688	1.0	0.22337582190521643	0.8708801829386168	0.48137202525792033	0.0	0.410799259940501	0.0	0.022506931125033585	3.107381020638023E-4	0.0	0.0	0.05405223417434702	0.0	-0.04149619575616555	-0.013649872534523936	-0.07141156998573231
ENSG00000131097_rs12451394	0.9999974819544508	0.27252165918866667	0.9999989096542933	0.3972583813110212	0.36640923742044385	0.6752329759835413	0.0	0.11523749417492818	0.0	0.09646328130574804	0.04721061134361722	0.033128285120788054	0.0	0.09128100662425866	0.0	-0.022395752359372086	-0.0547340302869699	-0.03311372885053763
ENSG00000168389_rs12741207	0.9999982940806916	0.08008378338657574	1.0	0.9999985226305421	1.0	1.0	0.0	12.452379136066266	0.0	0.0	0.0	0.0	0.0	0.28369212387292086	0.0	0.0	0.0	0.0
ENSG00000205873_rs56262985	0.4706749273782548	1.0	1.0	0.902980122961434	1.0	0.9436703168827605	0.3176279254066825	0.0	0.0	1.8146567592572491	0.0	0.0	-0.0484536807938774	0.0	0.0	-0.01751647963117984	0.0	0.018560696077279205
ENSG00000168385_rs35533015	0.0036887172998063544	0.7184703872425264	0.6820011750967071	0.018037325657464298	0.12785435288176783	0.6029629849246493	18.912019812732613	29.903586558428742	43.5322035125443	2.4165327955873708	0.0	24.746553252282876	-5.300075359922752	0.0	-18.584702781077837	-9.278517754965497	15.156679902620917	0.0
ENSG00000182670_rs73200245	0.9999987406571061	0.9371031296994982	0.11734285263143962	0.017860636357679205	0.8932602229583937	0.19228238126118835	4.554730561382268	0.0	33.12796693642804	20.510220612315603	2.17548732585903	12.84034767178903	0.0	0.0	-19.56248357908266	4.0940228117385296	0.5834475711751959	6.231783446181081
ENSG00000254802_rs35085656	0.9999974343105775	0.5091185882774711	0.28296025830774585	0.9667165088180325	1.0	0.9668227618732224	0.0	0.36632755631333036	0.0	0.28070781198115013	0.0	0.0	0.0	-0.09608587051307556	-0.3395392396396702	-0.0019230726958815894	0.0	-0.005438088394159019
ENSG00000168386_rs73860464	0.9999978609793432	0.08396322701268044	0.17564309519338805	0.999996974967977	0.999996974967977	0.999996974967977	0.0	0.0	3.3715036102267626	0.0	0.0	0.0	0.0	0.16568112560472661	-0.38591645986677386	0.0	0.0	0.0
ENSG00000144395_rs10931767	0.2628010892709606	0.7433313354860873	0.2883597260258175	0.18936295212751286	0.0035748096583185784	0.9999983884548331	0.0	0.10338743055541708	0.0	6.468717074129601E-4	0.0	0.12788553375549472	0.0	-0.04124249402930403	-0.05508228396440469	-0.03948798477519592	0.15879917907278282	0.0
ENSG00000143067_rs12129705	0.18677414394467884	0.7875673261410729	1.0	1.0	1.0	1.0	0.3108299675923063	1.3446483887566743	0.0	0.0	0.0	0.0	0.13624335432169105	-0.20897009694198138	0.0	0.0	0.0	0.0
ENSG00000180035_rs113072320	0.2811523597717889	0.7665636700281169	0.7464904829171233	0.5868348105080577	0.895416727521165	0.7705360158210891	0.08618555182344094	0.0	6.306942213776936	3.957958781447434	1.6085881797661072	5.766645815376983	0.14638298730584268	0.0	-0.9741907517451099	-0.18339427163133631	0.0	0.0
ENSG00000155034_rs4724703	0.9949548950700166	0.9999989989667687	0.49248748013572885	0.9999980831672972	0.0036738256731682073	0.0428444154332126	1.2757910927178826	0.0	0.0	0.0	0.816092443745649	0.0	2.793443452899867E-4	0.0	0.6807103166938688	0.0	-0.9042851970075673	0.6087337498091311
ENSG00000241511_rs11784944	0.1573772548618172	0.8061305323368625	0.8061305323368625	0.999998654870979	0.7006213927765963	0.690215313308272	0.022320021716615557	0.0	0.0	0.09592278306175793	0.0	0.0	-0.019926235518337047	0.0	0.0	0.0	0.007704847485155712	0.011214238935213124
ENSG00000179044_rs7186508	0.999999236330116	0.8340104788136351	1.0	1.0	1.0	1.0	0.0	6.344751526599458	0.0	0.0	0.0	0.0	0.0	-0.3051325243987895	0.0	0.0	0.0	0.0
ENSG00000144381_rs16865262	0.6701096182630444	0.3425646072051167	0.6082932729876764	0.34728425896873893	0.9999981342919565	0.5010051162373144	7.686046056515606	0.0	0.0	10.834753868603226	17.43212063512744	0.31820535321014937	0.8848109521962236	-13.351079697732951	3.938243830912555	1.0509799172416168	0.0	4.558685874368433
ENSG00000132394_rs67451924	0.43489965070291614	0.6273987384310983	0.07259477964156136	0.07659954486561249	0.9999974177827137	0.24147653657246382	0.0	23.126548677160834	0.0	4.926681467479695	3.5699761934108216	5.020526528513549	0.0	0.7239062535087417	-7.249617133618591	0.8867472076579415	0.0	2.258123496199231
ENSG00000157693_rs2418315	0.9999987672122448	0.006424630260157382	1.0	1.0	1.0	1.0	0.0	57.73551514610584	0.0	0.0	0.0	0.0	0.0	2.7180716662058195	0.0	0.0	0.0	0.0
ENSG00000118096_rs61290697	0.6427524325224185	0.6826293169112057	0.3570576655587483	0.6974679418417445	0.5316116367953019	0.6221427744449425	0.21417652661325773	3.4602505370521373	3.9377543523978433	1.6466301945760857	0.4960289841077273	2.2438232984143593	0.0	0.3657864861646888	0.0	0.18050377181222008	0.0	-0.5704206363942391
ENSG00000229870_rs1258232	0.7115602750467536	0.8775205955125994	0.2800220601629271	0.7149679852437454	0.2842125932891487	0.5126479737137786	0.0	0.26830408039479997	0.0	0.045122638037893195	0.01661112033386771	0.10293275945727352	0.0	0.0	0.09770445131978746	0.0	-0.043443871704541046	-0.03436096875557215
ENSG00000168395_rs6437278	0.2387270089685345	1.0	0.893790555033155	0.3741762344471713	0.09202985945199882	0.8557045560921246	1.6101318223515524	0.0	17.00396115695349	6.3015514879706265	0.0	3.156288276405797	0.19341563464776834	0.0	0.4795696031489894	-0.4073498634303357	1.3703343809591146	0.24725906235158168
ENSG00000168393_rs4076642	0.9999975860129099	0.5581806495885039	0.2662334837353093	0.152694153786325	0.004770604359498165	0.2125838321943736	0.0	9.93351307221214	0.0	1.370068660870976	2.055582674290196	3.061259105469123	0.0	0.610721554974629	1.5434565234335385	0.4891279131684807	-2.098122084383281	1.2884230045855283
ENSG00000131067_rs66535774	0.22692698367332176	1.0	0.6176856706569221	0.8661430606669505	1.0	0.1473478138892924	0.16144477634798118	0.0	3.4669117885243645	12.98613630342502	0.0	0.0	0.21164011708047614	0.0	-2.0958879695250583	0.0872838444882822	0.0	1.9970357232369453
ENSG00000229873_rs36052174	0.0093025921534593	0.048433000419496275	0.999999118207616	0.3262171032075104	0.9999988616109273	0.999999118207616	0.0	1.1177709540256324	0.0	0.0	0.0	0.0	0.039185598695276665	-0.2271756159576423	0.0	0.019647862575152844	0.0	0.0
ENSG00000228541_rs34749244	1.0	0.0113246902398072	1.0	0.11708588854759827	0.4655113743086903	0.9999977376578691	0.0	0.2785598946811839	0.0	0.0	0.020742248959273228	0.0	0.0	-0.13593089777680348	0.0	0.014937233719917401	0.02489340691119039	0.0
ENSG00000131069_rs6142299	0.9596419140974092	0.8456930608168206	1.0	0.9999976563845887	1.0	1.0	8.981754152718711	43.332669369731875	0.0	0.0	0.0	0.0	0.033352598148140566	0.9633752108196715	0.0	0.0	0.0	0.0
ENSG00000204536_rs9264532	0.5988302837357706	0.18336086386188688	0.9999980325509245	0.21529076801289293	0.008882509409790074	0.24075432554716503	0.0	16.899175628481803	6.845815836818072	4.381503040630426	0.0	0.9936668602173054	0.0	1.7478125179349118	0.0	0.4989128620739426	-1.9969560063917013	1.6288799583886884
ENSG00000230869_rs74759038	0.05188036248134176	0.8988396221324843	0.4333492693886529	0.397702637239148	0.6219972924168484	0.9999977796722984	0.0	0.0	0.0	0.0	0.0	0.23738762885549863	0.03649264496177137	0.0	0.10992910967025216	0.027137206603852094	-0.0752396925710062	0.0
ENSG00000205869_rs11035302	0.9999984111031494	0.6904761894973701	0.7729473537889723	0.4958187558563202	0.6660514508805659	0.7155951757105454	0.017221241329645434	0.0	0.04553302119129736	0.0	0.2774480959743986	0.0	0.0	0.0	-0.12059883743137882	0.019143918623033565	0.02260116883920951	0.013992558853306393
ENSG00000228544_rs7859194	0.9999982900008476	0.9026171436117363	0.2859470003395349	0.6009365147583612	0.15830117208838468	0.23312968203715712	0.03406086950492819	0.0	0.0	0.13213913837090868	0.23874413717950072	0.2867591124742748	0.0	0.0198652544329754	0.3940190423558419	0.030855931359399794	-0.19668703183068967	0.2070675071273
ENSG00000254838_rs7942744	0.7239510441521662	1.0	1.0	0.9070249198196187	0.01497239909834125	0.10390940737284571	3.2041435444264676	0.0	0.0	1.5761118945176311	6.197944061328995	0.0	-0.06900170384019948	0.0	0.0	-0.076298105527942	-3.253361671088081	2.776466825848801
ENSG00000204531_rs9264532	0.1246241903793206	0.42966493031166986	1.0	0.6580575057016798	1.0	1.0	0.08441999807805449	0.040968206454512324	0.0	0.0	0.0	0.0	0.055250569427746025	-0.22838790699385744	0.0	0.012429436163785524	0.0	0.0
ENSG00000254837_rs12365702	0.7482001746363005	0.7229694197126351	0.9785731631472205	0.20067023438098963	0.9999987676022982	0.021683565471479094	0.02779615568322392	0.0	0.0	0.20161384968633142	0.1336262469766865	0.289327753532868	0.0028057236678781	0.0	0.06346492002979197	0.0687800053499409	0.0	-0.4468664935991868
ENSG00000167065_rs13055538	0.09703740405871619	0.41235907967322005	0.999998978159459	0.999998331341384	1.0	0.999998978159459	1.1107763667515556	5.130478611989832	0.0	0.0	0.0	0.0	0.2174361954659818	0.8084482494366492	0.0	0.0	0.0	0.0
ENSG00000228549_rs12745538	0.1819842634811254	0.7102601174386984	0.4530456916610248	0.0995863872939774	0.7102601174386984	1.0	0.0	0.0	0.8942914219101856	0.050866098117302805	0.0	0.23771842279392996	0.023601414072977184	0.0	-0.4397891366038554	-0.11979778909741728	0.0	0.0
ENSG00000131061_rs7269533	0.6015603785275236	0.2840392461723955	0.24935989023819494	0.9999979829703745	0.9340416983450217	1.0	2.738821054992818	9.600438992922493	0.0	0.0	0.0	0.0	0.12944078971103498	-2.2461744434915243	1.6616047902445754	0.0	0.02056377108679623	0.0
ENSG00000168397_rs34678188	0.04511263483517702	0.05269371418055435	0.13267661339592485	0.9167440703206088	0.40596514875705036	0.962211481377482	4.638143116641466	75.32227092653746	6.100879086498484	10.16114700178375	0.0	18.82944947882276	-2.0606249948834834	18.89588443972706	-16.96244327935621	0.0	-1.7587296986368604	0.0
ENSG00000227218_rs3824527	0.9407347028641555	1.0	1.0	0.0	1.0	0.37907649678650346	0.0	0.0	0.0	0.28687258061370013	0.0	0.0	-0.0017822360953450372	0.0	0.0	0.1693871474294077	0.0	-0.18234085475413586
ENSG00000204533_rs502722	0.8600424716062349	1.0	0.30702006574880536	0.27566393894360475	0.437391908162872	1.0	0.015662846875381265	0.0	0.0	0.07128417995607825	0.0	0.0	0.001470151528907469	0.0	-0.20562402428470283	0.027343842509244508	0.03597579294703226	0.0
ENSG00000241525_rs74251918	0.9468320139503261	1.0	0.9537100420842638	0.7785850631567972	0.5771065790614128	0.3567719988417325	0.022570183979890537	0.0	0.0	0.04603633897681009	0.0	0.0	-8.235834983873178E-4	0.0	-0.014749571275236207	-0.009930337259079188	0.019809647768493924	-0.10175419152664585
ENSG00000155026_rs11771500	0.8944694740459389	0.41603267535298927	0.646662538630775	0.10796161284737149	0.9468436642473798	0.5217872643495225	0.01192548621734513	0.0	0.0	0.015082823049412719	0.02694441403076294	0.010112479418073844	-0.005381443771183666	0.09053395232508031	-0.07271150950173097	-0.023691952079255785	0.0	0.0
ENSG00000241527_rs3865707	0.0	0.2715682315010455	1.0	1.0	1.0	1.0	0.034531220956881103	0.0	0.0	0.0	0.0	0.0	0.15515129057635216	-0.3243685894208016	0.0	0.0	0.0	0.0
ENSG00000241528_rs5753137	0.9193965820330556	0.9815312064459994	0.5955347238277706	0.595427987598283	0.9999986775281586	0.8170563328803515	0.0	0.47451797376183363	0.0	0.010042813070624396	0.05482816651516519	0.020164297843818506	0.0	0.004924265122582489	0.051995179916036756	0.010877925977915127	0.0	-0.01780463434058324
ENSG00000266805_rs35911400	0.9999990605864755	0.2521037636866721	0.6990819429927813	0.4433360078777737	0.72940025723077	0.7294002572277664	0.002652448109762376	0.2802335089281228	0.0	0.0	0.0	0.0	0.0	-0.0779046216465041	-0.04638836982586035	0.004193125877568798	0.0	0.0
ENSG00000179057_rs2289965	0.9999964503064274	0.6813077848134552	0.31747020578998697	0.5992241426746232	1.0	0.8011540690126164	0.0	0.42222610532914523	0.0	0.29810682840719355	0.0	0.10686209425866386	0.0	-0.05458355393001614	-0.18010789071191702	-0.017322137166224463	0.0	-0.029260721853071464
ENSG00000167074_rs2234058	0.162728600103752	0.7526023759423406	0.25231662399833155	0.9999973724482116	0.028771608931752346	0.3607366945123317	0.9284024153510784	0.0	1.486887615721212	4.401613622058362	1.6204705884643567	6.705938244037755	-0.31719887593167767	-0.8798809922883348	-2.999961995824851	0.0	-1.7687645842898416	1.051596422635023
ENSG00000204525_rs9264547	0.13505351026247925	0.9609230150509407	1.0	1.0	1.0	1.0	1303.541107478943	3541.265757584918	0.0	0.0	0.0	0.0	-266.11818248300085	-65.16213804694193	0.0	0.0	0.0	0.0
ENSG00000204524_rs11667046	0.46960524687951277	0.7572089578840175	0.36120516016594384	0.7956499745293792	1.0	0.4688459745793391	0.14808937111342257	0.0	0.0	0.16044018419467931	0.38492500671141033	0.37294031163695485	0.024553863321501373	-0.09298846157558391	-0.35392941028895836	-0.018433113972566716	0.0	-0.02040704947017835
ENSG00000254827_rs367035	0.9999978258830445	3.4569325180200394E-10	1.0	1.0	1.0	1.0	0.0	1.540936851934186	0.0	0.0	0.0	0.0	0.0	0.5793018420271558	0.0	0.0	0.0	0.0
ENSG00000204520_rs9264532	0.6954325794135785	0.9205915978455804	1.0	0.774924135574291	1.0	1.0	0.8268655740623747	25.252610282450288	0.0	1.762485915370582	0.0	0.0	0.18209721955882185	-0.39587327562142677	0.0	0.15692013998386276	0.0	0.0
ENSG00000254826_rs72997623	0.04625017145553478	1.0	1.0	1.0	1.0	1.0	0.056571773849630164	0.0	0.0	0.0	0.0	0.0	-0.0066603246654958785	0.0	0.0	0.0	0.0	0.0
ENSG00000167077_rs9607841	0.9999986761985356	0.09892695196090051	0.5987310941830633	0.23523417221699483	0.5951949838037656	0.5610959777803353	0.0	11.234711444537995	0.0	7.414648989376794	10.848635101423634	12.032017844445107	0.0	-4.501203597994459	1.264785395629653	-1.0271449729697104	-1.0150343894409877	-1.4540329771490852
ENSG00000205853_rs75521069	0.597079884542453	0.4549238149002275	0.9999982078012101	0.13543596183053264	0.8164789356817078	0.6054983217768921	0.0	0.0	0.24718758189088735	0.015224739031594053	0.03982354216213459	0.09112156447354595	0.0	0.07027632120041559	0.0	0.06337441754394861	0.03397772070732818	-0.11968714621229898
ENSG00000179051_rs12035179	0.5508283551094348	0.42657201405138134	0.04600615073142822	0.8031339727364127	0.9999978129173617	0.9118130693416107	1.3032657781425538	73.71590849083034	31.4495567940631	0.0	17.087632897831714	23.85773869371971	0.5880290717956815	-7.089865052655369	14.227969463965144	0.0	0.0	0.7866620545507658
ENSG00000230872_rs80210394	0.7789322585469357	0.9999979502741028	0.5907798066437109	0.05777581831690892	0.7017683458829388	0.29656776037642363	0.006219855050457644	0.10947718646205176	0.0	0.0	0.13024545190102696	0.0	4.640242554000827E-4	0.0	0.0	0.03487400487565811	-0.07656802900770826	0.04655678042597171
ENSG00000204528_rs112286130	0.01194042548647234	0.9752947407239988	1.0	0.5246706378404654	1.0	1.0	0.0	0.21605492585791328	0.0	0.0	0.0	0.0	0.06033941334326846	0.005362211960340613	0.0	-0.025085167087204267	0.0	0.0
ENSG00000155016_rs147612190	0.46027444505486703	0.8838538571348303	0.8159454930334664	0.3150812119203461	1.0	0.45355412161230246	0.0	0.0	13.673387803141859	0.5369965923355315	0.9746609479909586	2.569407521105316	0.1324547253853314	-0.42070438381482056	-0.8763575954976618	-0.6172368195606044	0.0	-1.4925869938789882
ENSG00000156345_rs11141981	0.826827062828674	1.0	1.0	0.5658449757664443	1.0	0.7048464020857454	0.13243883871020318	0.0	0.0	1.9354719576199244	0.0	1.0260351044997977	0.007983850179658055	0.0	0.0	-0.04391706767886599	0.0	-0.1191340327340102
ENSG00000155011_rs373539	0.5214762556153486	1.0	1.0	1.0	0.10174646276025623	0.009178857450579114	0.017021618791919536	0.0	0.0	0.0	0.03367981510882037	0.0	0.003339889816715486	0.0	0.0	0.0	-0.03546716288292431	0.11123063788063334
ENSG00000181381_rs2319913	0.046839919854044676	0.22102647825303512	1.0	1.0	1.0	1.0	17.45048213013721	0.0	0.0	0.0	0.0	0.0	-6.5269667501250295	25.378504613039695	0.0	0.0	0.0	0.0
ENSG00000131043_rs55653855	0.9999993058919978	0.0022466936986843544	0.32389725207917663	0.8300637049155655	0.8477161578505708	0.21564721613273563	0.0	25.50928931039465	0.0	8.146086108008378	1.259627208862917	13.365158802984872	0.0	15.576091143564565	3.5445979715588174	0.03441461845247202	0.7086710384976668	-7.0211881579703395
ENSG00000167083_rs55634267	0.9999981600306614	0.27109306694063284	0.9999978099984429	0.9999972916384666	0.24770357966830492	0.0033542516014944956	0.0	5.060086514888571	0.0	0.0	0.3623443486955487	10.153089254485312	0.0	0.7583818777754798	0.0	0.0	-0.4576049779835818	-2.061896113050111
ENSG00000131042_rs452717	9.378933826131863E-6	0.008640165575501735	1.0	1.0	1.0	1.0	58.15569131865209	0.0	0.0	0.0	0.0	0.0	-24.059048902382514	83.49728812846396	0.0	0.0	0.0	0.0
ENSG00000132376_rs111519185	0.5723068813931615	0.53566053363407	0.5274408693286936	0.45732314485586245	0.9999983665794402	0.43905805373062123	13.828618980448596	72.72639847252867	0.0	0.5890224598689204	7.684113046481254	0.0	1.19075699092785	12.120052678684633	0.0	2.145470763145357	0.0	-11.502872976105001
ENSG00000167081_rs12352375	0.5763809462895235	0.1347794115788885	0.9999973335254025	0.0013585058203989808	0.5266263573469342	0.23458338681338464	1.682971817871284	1.1691923218753333	6.177071399861657	0.9110653000456111	0.0	0.0	-0.032137940292754213	2.281000451001739	0.0	-0.6555434540178209	0.0	-0.9129382558935739
ENSG00000131044_rs6089124	0.9999966387342253	0.25146460934021164	0.0024233721787064733	0.9226918198002739	0.46458833270870037	0.6655841060335943	0.0	0.20293421314028315	0.0	0.029944906396444558	0.0	0.0	0.0	-0.07820103597714297	0.49059655238425265	0.0018743337424353963	0.022546101387686864	0.022537771076232442
ENSG00000203260_rs603246	0.9999975804839283	0.17824599814906028	1.0	0.09839252515377817	0.5779378793485302	0.5831926569827837	0.0	0.1368472785020717	0.0	0.0	0.0446785399059656	0.0	0.0	0.04752027726304267	0.0	-0.01845757901929517	0.014508797930974194	0.01184279113518879
ENSG00000144369_rs6705757	0.9999984240512855	0.7754270774837911	0.8636529145177236	0.8636529145255293	0.5376490719265159	0.42350625591540714	0.03204825637831185	0.0	0.0	0.0	0.08605841799780603	0.0	0.0	0.018294256823928937	0.0	0.0	-0.02611396695255099	0.055917457645930355
ENSG00000106080_rs62446679	0.34901794105500294	0.7523127566264736	0.610900622619765	0.5077768275351939	0.5168476016853609	0.5609938183578669	0.0	0.1498732451039683	0.7376292575815893	0.2873084204033787	0.809343427032057	0.838805495391515	0.0694502588314565	-0.5565094949412723	0.0	0.0	0.0	0.25233401250456
ENSG00000144362_rs13010591	0.9999975398078487	0.48722319684030335	0.78913939127486	0.9396084089505776	0.8864635484335424	0.11725819495494205	0.0	0.1244443732752865	0.0	0.11392517374954877	0.036400958858765556	0.0	0.0	0.04713415489522791	0.030139455041568737	0.0019715234372441265	-0.007940213261532944	0.0715324033634753
ENSG00000143033_rs2785610	0.653834706090787	0.09594092472575	0.50000058988483	0.3705624757578396	0.07557792088031867	0.9999978232466598	2.3686608870634953	0.0	0.0	0.0	2.1579578399225636	2.400434751230469	0.07545363588218458	-5.057385994452061	1.8769902423271785	0.25572892019911725	1.6104889914157174	0.0
ENSG00000106086_rs10260418	0.7164628263586067	0.5201055429571071	0.4185468901564857	0.35104653756044457	0.36022662154694496	0.4952308331464961	0.13059483487041426	0.0	0.15731140163631288	0.10350023997269382	0.6170409873930262	0.8127112910104312	-0.02023673189820277	0.31200211851351667	0.0	0.0	-0.13327651392186937	-0.19492590772325546
ENSG00000215244_rs56656269	1.4988010832439613E-14	1.0	1.0	1.0	1.0	1.0	0.48075404940422506	0.0	0.0	0.0	0.0	0.0	0.1403435346285868	0.0	0.0	0.0	0.0	0.0
ENSG00000106089_rs10246419	0.4895574149886116	1.0	1.0	0.017566252991897624	0.7036755446844888	0.9581567945909517	0.1465538768011849	0.0	0.0	0.034309212311652126	1.833305343203483	4.306749713910265	0.028366440496301635	0.0	0.0	-0.2966471803202952	0.10083070418206601	0.01866880759472797
ENSG00000143036_rs11586025	0.12995247536236976	1.0	0.8153507904940036	0.057991031427663264	0.3141861977873699	0.8153507904940036	0.06281945527577636	0.0	0.0	0.0	0.0	0.0	-0.01074103189443728	0.0	0.0	-0.03118630193586582	0.03005215511225795	0.0
ENSG00000179061_rs10171315	0.9999992421392878	1.0	0.7550175302082882	0.44181469057398515	0.311015256766333	0.7510624455689134	0.0	0.0	0.037936856961021774	0.1339832282347582	0.10823464588132245	0.12487509087010341	0.0	0.0	-0.11316438371146866	0.038583504216222114	-0.09961868219157939	-0.03849018108043112
ENSG00000215241_rs4883090	0.9999971173844978	0.22757999022374775	0.6187056277945855	0.3663471234613205	0.9634519686916593	0.6522181985380021	0.0	0.23666479238228125	0.0	0.02631678342229526	0.0	0.0	0.0	-0.22581818333947729	0.04302891877125208	0.030191580309206316	7.921039265816576E-4	0.010950091650370622
ENSG00000180066_rs142167679	0.7548147225718631	0.9731157448950452	1.0	0.8306141016711344	1.0807200155893426E-6	1.0	0.0	0.0	0.0	0.19595503346955884	0.0	0.0	0.005577015123964125	0.004339059842561507	0.0	0.04299788631416693	-2.1162432301475826	0.0
ENSG00000181396_rs4789769	0.9999981237357323	0.3051703331997989	0.8767406059654974	0.7005735696979373	0.4007627740425227	0.09843739932859896	0.0	21.181876338411747	0.0	5.091886409262373	0.3447816928510855	6.20023441365021	0.0	1.439169750587185	0.17340326648850887	0.16657048634155516	0.7970452367022883	2.322468549254345
ENSG00000132383_rs8080431	0.0015711612063692426	0.6271016064742052	0.18578197730161916	0.8029084521931095	0.601214274696033	0.6826783510420265	7.050933786806883	0.0	14.13329710635107	17.41102351368443	21.57638889711299	41.32905878522008	1.601921736643028	0.0	-18.017671337103238	0.0	1.3575226605881687	0.0
ENSG00000204583_rs2323977	0.9999981851567914	0.6404063478926778	0.7109375079811977	0.46101539037708206	1.0	0.4225093359908473	0.0	0.06678519291903087	0.17670047108791195	0.022864333842618576	0.0	0.13038354114554918	0.0	0.02708763551899899	0.04715262664533013	0.012708254083505899	0.0	0.04307665521466694
ENSG00000132382_rs3809849	0.06873792106784515	0.6529818437807187	0.028278219599496168	0.023442183993730215	0.6430569256404046	0.9999973195165192	0.5821180730122802	0.0	0.0	15.188267617609768	4.027943592893376	18.39311634850273	0.6008928289986075	0.0	18.19247304296014	-2.8147205932241555	1.220740496680411	0.0
ENSG00000131051_rs8124634	0.50912620602338	0.4920122174889201	0.8024233769768172	0.1341903808279833	0.4850626354246452	0.6234330551229288	46.46328452402417	0.0	14.932420948897423	0.0	21.179010637471883	26.44313321371559	0.0	0.0	0.0	6.496036953209456	-11.22097032907903	-21.14731603577334
ENSG00000167094_rs13298768	0.9999980951406462	0.9999992528526911	0.9999992528526911	0.9999992528526911	0.02998565780910989	0.3580925199654733	0.0	0.0	0.0	0.0	26.56689117211335	9.699530352482844	0.0	0.0	0.0	0.0	-3.2818851694246227	-2.662012904737123
ENSG00000180061_rs1172820	0.9999978744530648	0.007032695722830273	1.0	1.0	1.0	1.0	0.0	23.29575346579662	0.0	0.0	0.0	0.0	0.0	-0.7619861020751094	0.0	0.0	0.0	0.0
ENSG00000204584_rs16948388	0.5348988179734178	0.047363322243737405	1.0	0.0016902232681951235	1.0	0.02198723910220468	0.0	4.357506119199841	0.0	0.7698663389885325	0.0	0.4716932297433605	0.06667638483164465	-2.6378365909725057	0.0	-0.6411734730458427	0.0	-1.703073725788668
ENSG00000132386_rs62088172	0.15434973051060952	1.0	0.0055612062664804895	7.883160242283527E-5	0.15434973051056744	0.164910775528484	0.0	9.658440921025228	0.0	1.0788237223878707	0.0	5.9967667904181825	0.0	0.0	11.530165032322879	-1.6823629057657903	0.0	-1.6590039776156136
ENSG00000132388_rs12944289	0.8180548414031521	0.6416144646657017	0.7223531094384248	0.40721358974038036	0.7407816958333817	0.49271298455766044	9.258581492684435	0.0	22.367849232616354	0.0	14.506201944465708	0.15255878055243358	0.39306139531663187	0.0	0.0	-1.4888007784623514	0.0	-4.546507888432457
ENSG00000230812_rs4639789	0.749426526069623	0.5771432921169258	0.9999989945092644	0.7494265260672839	0.34512529603618525	0.4000190974627792	0.0	0.0	0.08768963674279467	0.0	0.1586949129328172	0.0	0.0	0.02404263819155421	0.0	0.0	0.028871795149730324	-0.04613259901110466
ENSG00000106070_rs117364334	0.12239033622980322	1.0	1.0	1.0	1.0	1.0	2.4671738399814633	0.0	0.0	0.0	0.0	0.0	-0.3598774191534779	0.0	0.0	0.0	0.0	0.0
ENSG00000106078_rs12530828	0.9999974425923821	0.2613420501839431	0.8019808525748826	0.2519692894916864	0.25051398279077675	0.10500825492030208	7.356239502368253E-4	0.20043722113785054	0.0	0.028622425858954505	0.0	0.06648098771244065	0.0	0.07419175368006097	-0.11883478678745887	0.003980923986343194	0.0	0.12774674962688293
ENSG00000144354_rs12621984	0.9999975285580492	1.0	1.0	1.0	0.034796717499820495	1.0	0.0	0.0	0.0	0.0	3.4218864251288608	0.0	0.0	0.0	0.0	0.0	0.158606064589815	0.0
ENSG00000106077_rs13233747	0.5006343558187287	1.1856959858391747E-10	0.9999964229092517	0.16199889444384885	0.9999976152728345	0.9999976152728345	0.0018050303987931075	18.154599061666772	0.0	0.08793740691713231	0.0	0.0	0.13072104944960006	-6.671261167197589	0.0	0.3084457924769696	0.0	0.0
ENSG00000145685_rs6896393	0.9999976092195728	0.13911594404371597	1.0	1.0	0.9999970089269206	1.0	0.0	21.367200508526324	0.0	0.0	0.0	0.0	0.0	1.6394495837310497	0.0	0.0	0.0	0.0
ENSG00000145687_rs56005129	0.5470623160968392	1.0	0.533369570454912	0.9304732615030467	1.0	1.0	3.720303405003935	0.0	8.972566122408427	2.946218873496296	0.0	0.0	0.06853466653107385	0.0	1.785731638911682	-0.03191562798364175	0.0	0.0
ENSG00000144357_rs6728814	0.6286666774948131	0.8002430406957481	0.9758291824798697	0.7431849754841494	0.80041278382767	0.5215360841716041	3.713464537437877	0.0	3.1042648198191714	0.10489100528882465	3.899277246315849	0.26470382758660416	0.1300297330418253	0.0	0.0	-0.1875743628551655	0.0	-1.1771974994733438
ENSG00000157657_rs10817540	0.41497489043490476	0.9529445525151582	0.9248381016565882	0.9999978397523082	0.9999988017101814	0.892437804502462	0.0	2.474452848981316	0.6375535952786928	0.0	0.0	3.0319233348742447	0.021433578022635534	0.023408183948220484	-0.06349650856522598	0.0	0.0	0.04631754623663452
ENSG00000132357_rs72747978	0.15901688945192416	0.9329475590490832	1.0	1.0	1.0	1.0	7.345994370793324	0.0	0.0	0.0	0.0	0.0	-0.8969391561434037	0.11949094501587243	0.0	0.0	0.0	0.0
ENSG00000242802_rs11549839	0.055828635905115	0.0036558746571687672	0.2369118572300688	0.6999409717338259	0.1299558639640641	0.40644260636243645	10.7861446474973	0.0	0.0	8.71485860795211	0.5121368917222752	4.061570949305213	-5.232450761694435	59.703599811089106	-5.296765796193946	0.0	0.0	-14.853250486975258
ENSG00000132359_rs55882923	0.6178132351568191	1.0	1.0	1.0	1.0	0.3191965317659903	30.136527357107884	0.0	0.0	0.0	0.0	100.82216298467765	-0.3453347409533968	0.0	0.0	0.0	0.0	-7.213429319446637
ENSG00000179088_rs11111508	0.9999976200076294	0.9999976200076294	0.03799159052907852	0.4434290779473663	0.6376324598919161	0.9999976200076294	0.0	0.0	7.836345949766749	0.0	0.0	0.0	0.0	0.0	-2.003370814608583	0.09214827143559223	0.029119874611039098	0.0
ENSG00000119383_rs3124514	0.23379094951554635	2.465037554855165E-6	0.23379094951418755	0.09162273362773743	1.0	0.007551479737056055	0.0	154.0274141674291	0.0	4.9945145101390835	13.419131401308519	0.34425476157377854	0.0	32.23372879159978	0.0	-2.596391894582723	0.0	-16.605751859372
ENSG00000180071_rs12353253	0.9178717247108035	0.9819224739429858	1.0	6.317224221017437E-4	1.0	0.9892471205360066	0.0	0.0	0.0	1.059357403503544	0.0	0.0	0.002385443024584911	0.004782945153318018	0.0	-0.22020030866899867	0.0	0.0014411176542183505
ENSG00000157653_rs72763827	0.9999988599218094	0.7294090334295573	0.4692996578670853	0.18301756827413862	0.6788180415182982	0.9652481368940309	0.0	0.0	0.0	0.11586261055864865	0.0	0.1704242527603848	0.0	0.012168407378571293	0.17657827517283942	0.04272387592878066	-0.034723840354761504	0.004606812155422775
ENSG00000131023_rs9322203	0.9999985280494825	0.8775323201800685	0.893042375218683	0.7534841645932462	0.36511243977034236	0.6570292887151414	2.4981318004783426	0.0	4.409899368145597	0.24449862566923553	4.016577552858652	2.6945990369571358	0.0	0.0	0.0832511608700157	0.14784875880812295	-0.8230541226558765	0.46439534851725606
ENSG00000133687_rs10771578	9.2148511043888E-15	0.6374882750989654	1.0	1.0	1.0	1.0	0.24269885736555233	0.0	0.0	0.0	0.0	0.0	-0.998967914734751	0.3631340013193437	0.0	0.0	0.0	0.0
ENSG00000158985_rs810078	0.8246282448528326	0.8953244384856199	0.9507376514412565	0.895509200735834	0.3507808712543772	0.80923453234023	29.729558601833677	0.0	0.35064756326766905	16.02003944160489	32.326641875165244	11.141601193588272	0.2845966054762426	0.0	0.0	0.0	8.228379877222784	-3.3618986441507466
ENSG00000024526_rs742685	0.40893349421541003	1.0	1.0	1.0	0.7410178220497197	1.0	0.0023722371652666937	0.0	0.0	0.0	0.19137860860319653	0.0	0.004215307256291388	0.0	0.0	0.0	-0.009182673460574982	0.0
ENSG00000132356_rs3792822	0.9999984791980437	0.8608134693349196	0.4607897294746559	0.8608134693535366	0.06638762905258111	0.05168286731439187	7.604018483282172	0.0	0.0	0.0	0.5280026010400068	4.4161941437434935	0.0	0.0	-4.534906262859669	0.0	3.675159928574076	-6.220902504307311
ENSG00000158987_rs6873582	0.9864618264486285	1.0	1.0	0.1594700910560426	1.0	0.6568937575659854	1.9886949683554827	0.0	0.0	6.231385585507164	0.0	0.0	-0.0028489483168041754	0.0	0.0	-0.5785187983941426	0.0	0.48794371881201715
ENSG00000229833_rs794081	0.9965531004418641	1.7721672320203385E-4	0.9999991381282148	0.4302425887195144	1.0	0.06850294492466869	0.0	2.6122305197569147	0.0	0.4898640239639515	0.0	0.0	-3.3685259756284096E-4	1.7207428085561927	0.0	-0.11038019732077006	0.0	-0.7064039846969823
ENSG00000230825_rs1638211	0.9999985373916738	0.0011437084025516242	1.0	0.9999979898371273	0.9999989098361193	1.0	0.0	0.32051938073084996	0.0	0.0	0.0	0.0	0.0	0.13284591915520996	0.0	0.0	0.0	0.0
ENSG00000228506_rs4840044	0.3342068767513493	0.05473827299625644	0.111176557654447	0.0895000979489573	0.29381021972596855	0.6523273694774104	0.0	0.13474976591345847	0.835538504546247	0.5150910271206643	0.0	0.17285788662113385	0.03849540026761121	-0.776622278437453	-0.8170047450061485	-0.11993172629277947	-0.10987083877720642	-0.09280414561338586
ENSG00000204577_rs384043	0.01098688835335182	1.0	1.0	1.0	1.0	1.0	17.953246714957306	0.0	0.0	0.0	0.0	0.0	-2.0132257597383565	0.0	0.0	0.0	0.0	0.0
ENSG00000179085_rs4361977	0.4506437377337863	0.46546592057091984	0.45064373773279787	0.2069906213525985	0.3096305975310306	1.0	0.0	18.26295200039322	0.0	1.221079196756871	0.0	0.0	0.0	-0.6785101313116031	0.0	0.4523019129128859	-0.6802102919970617	0.0
ENSG00000120370_rs12747498	0.6175413263964351	0.7910108973188951	0.9999986947133459	0.817303036354956	0.8546119762296673	0.5049059477717868	0.2270498640392016	0.0	0.5083223363697107	0.30652298774922093	1.031735404048689	0.3454839145738302	0.06125975449923074	-0.33011407827189343	0.0	0.054459843720857146	0.0902683558485737	0.41642058660368564
ENSG00000145675_rs6893676	0.3142217885205073	1.0	0.7902476250326659	0.23575440160316052	0.5438724119625302	0.599808763454625	6.475716357109016	0.0	0.0	7.912727909284164	9.575653624964325	25.128550656436406	-0.5404154733229319	0.0	-2.5022312439283274	2.0232119713409857	-2.011828927527337	-2.3580473950919476
ENSG00000143013_rs140341596	0.15360886004399021	0.17499810188084353	1.0	1.0	1.0	0.36531276075190344	3.0438375003516156	4.177963310538822	0.0	0.0	0.0	0.0	-1.6689069492951818	13.115743319889862	0.0	0.0	0.0	-5.0858468582526815
ENSG00000179082_rs10819503	0.8489532846510405	0.51255887021172	1.0	0.49377714299227016	1.0	1.0	0.10250315260345466	0.14799078237493626	0.0	0.0	0.0	0.0	-0.013818689257818978	0.4140587262105268	0.0	-0.05717275244862505	0.0	0.0
ENSG00000131037_rs34367342	0.999997389648097	0.047362071283947205	0.9999978686565962	1.0	0.8529232095951137	0.04431274027857812	0.0	2.018053131276665	0.0	0.0	0.3292231652415175	2.2783421864313453	0.0	-0.594949848134538	0.0	0.0	0.03286709588101257	-0.6290784290905966
ENSG00000180089_rs4283339	0.2749412462897265	0.8105008315980746	0.9999970740424565	0.9107161156928255	0.9999986914720067	0.9999970740424565	0.0	16.906162331301886	0.0	0.42576755676395417	0.0	0.0	0.16861032178250307	-0.38727191049112103	0.0	-0.0384028181067483	0.0	0.0
ENSG00000119392_rs56164320	0.44956811626771664	0.49924148998141327	0.50665817789095	0.9257505639539916	0.6898724158949823	0.7000415207844946	6.804901786900609	19.8099318668928	1.1311632372377367	0.0	6.9529864179178515	7.187055572955742	1.1146299888675582	1.1781553962739912	0.0	0.0	1.6675746696252827	-3.9710298080039417
ENSG00000132361_rs62069983	0.3468008029331826	0.16529336049633714	0.9962458098679606	0.609099477806933	0.9165952812360596	0.23431156996781022	0.9551745262887785	0.0	26.76172369983845	3.2147288363018913	23.929325951942005	15.320479302708492	-0.8082916054685354	11.94093308098341	0.0	-1.0383443376083898	0.0	-6.53733544805648
ENSG00000119396_rs2146837	0.7596039237848597	0.5575746529252721	0.9376635961313419	0.9376635961313419	0.9999985327691467	0.6440661758456625	16.184586774607922	12.608359709239648	0.0	0.0	9.656378787752592	2.088191977659851	0.303867675410343	-5.427393638207965	0.0	0.0	0.0	1.8078349278659418
ENSG00000119397_rs10739589	0.046239713348803835	0.8691764081800168	1.0	0.06854435017031635	0.8770235156860096	0.04369832827820186	4.733568593091729	0.0	41.41608364382827	4.626510846579592	9.864993927590504	1.5983697793633633	0.810020822214667	0.0	0.0	-2.684288958424007	0.08054517730150006	7.274716151890583
ENSG00000205890_rs3760080	0.0	1.0	1.0	1.0	1.0	1.0	1.649571756449489	0.0	0.0	0.0	0.0	0.0	0.4288408660669322	0.0	0.0	0.0	0.0	0.0
ENSG00000230836_rs12366	4.7493101595907916E-5	0.5105438069391248	0.4650956044750332	0.30400085336011395	0.5763726398377762	0.46143476018190255	0.0	0.0	0.07150440044427159	0.0	0.013334262166353535	0.0011084454246291183	-0.02960423203825267	0.05291807857244388	0.0	0.0	0.015099104014806158	0.0
ENSG00000229848_rs9892541	0.8686343306021401	0.8856928535749657	0.8960253512746416	0.4948722848236341	0.9313509964820922	0.8389894320789079	0.0	0.0	1.091535243015213	0.006849933766259691	0.006951968779938675	0.0	-0.0013475650424703862	0.0	0.0	0.015070061208888035	0.0	-0.007286696917969512
ENSG00000179091_rs6984764	0.8349998506937135	0.9999981235577001	0.8349998506565692	0.574642106518772	0.7358129096767846	0.7559092815495068	0.0	128.31654246455068	0.0	1.4824036962122054	1.7272500545068477	2.6427235786903562	0.0	0.0	0.0	1.0128871519732061	1.53906231912333	-3.12706621279784
ENSG00000074800_rs914994	0.999999125763335	0.06694781254203164	0.9999993818213259	0.634448201370789	1.0	0.9999993818213259	0.0	1583.757021903077	0.0	45.58909981118513	0.0	0.0	0.0	77.23405503868659	0.0	-6.575605556636376	0.0	0.0
ENSG00000106049_rs17155505	0.08124229647633718	0.41107784770238487	0.9955032239982518	0.9699181891592554	0.8727674920908879	0.9139184838099849	0.9096894925413151	0.0	1.7005856422207961	1.6290358617430731	2.131356770077035	3.385130809965639	-0.17748573045456406	0.4820595859963571	-0.009941199775150058	-0.009788435055113572	-0.0830106405327094	-0.07447782044250488
ENSG00000158966_rs11808959	0.7383551129434777	1.0	1.0	0.029271388493182116	1.0	1.0	0.09534061308459935	0.0	0.0	0.09323451209190085	0.0	0.0	-0.009458889874680547	0.0	0.0	0.14907889924796228	0.0	0.0
ENSG00000157637_rs115343321	0.18989819170376987	0.06648012600547659	0.17816784285231357	0.09261477195211398	0.19277392365375867	0.25232164405658086	15.74861253931304	182.96478936234942	5.725003445067881	2.0551121751903114	9.819154451638015	0.0	0.0	-30.224757618588594	-46.893017572375875	0.0	0.0	13.346438191794658
ENSG00000180098_rs6662723	0.8583565659754817	0.18975868595849676	0.6476946786413942	0.9999990452387242	0.08948997150792326	0.7594130131782214	0.0	23.848681026589936	0.0	2.3135984503666704	0.7788560115376781	2.2829198478330426	0.0	1.4408145116605529	0.5551765839806467	0.0	-1.2659744802014956	0.33987079976468704
ENSG00000133661_rs2758549	0.9999983246911954	0.04477197795308818	1.0	0.9999973892197925	0.9999983246911954	0.8967850475694873	0.0	1.6213843412246218	0.0	0.0	0.0	0.3754940408351166	0.0	-0.27655825143384016	0.0	0.0	0.0	-0.024821858805030152
ENSG00000132330_rs7563539	0.1396516275023879	0.35637103402384473	0.47032190814108865	0.839379962671443	0.9950208884417221	0.9217581126117862	0.04587689410018491	0.0	0.5920206099839641	0.45246654620568016	0.8680512695604112	1.0156738345757366	0.08912955372652412	-0.50766522761583	0.5487277042037465	0.020352005336767284	0.0	0.0
ENSG00000134996_rs34084631	0.586492525535513	0.11334820267368817	0.9999979005739489	0.9999979005739489	1.0	0.9999979005739489	39.05180275733148	28.1241892652432	0.0	0.0	0.0	0.0	1.1929886858401575	-26.07332498753402	0.0	0.0	0.0	0.0
ENSG00000132334_rs72848780	6.350543774735762E-6	1.0	1.0	1.0	1.0	1.0	45.670271909545	0.0	0.0	0.0	0.0	0.0	-1.3303519395306818	0.0	0.0	0.0	0.0	0.0
ENSG00000156304_rs12626611	0.649459575291342	0.9643596447818742	0.9259471539197793	0.9999987251002334	0.04683003654933138	0.8624361867823451	5.114620730376384	0.0	40.8604536343369	5.009324587429791	0.0	13.244972569786515	-0.34665454051947603	0.0	-0.8900891546293613	0.0	3.8581531955239794	-0.770928480026506
ENSG00000036530_rs943881	0.7695240189961611	0.5554016407707811	0.9078633260530365	0.5333756205131495	0.999997609328192	0.03327018889505573	0.0	0.0	0.22732669879972112	0.13950759702214852	0.02153800294587939	0.10545388209809846	0.0	0.04593483851769974	0.067357077110561	-0.0375557936883403	0.0	0.2232054488809432
ENSG00000205809_rs12318583	0.999998813912874	1.0	1.0	0.9999985473458755	3.277968777781748E-5	2.772545276696903E-7	0.0	0.0	0.0	0.0	0.11970249117158904	0.010174873060780559	0.0	0.0	0.0	0.0	0.12566100218418794	0.4134028969283319
ENSG00000107372_rs66520913	0.01016630694473164	0.016202580073489736	1.0	1.0	1.0	1.0	19.17289641606789	5.180362880362094	0.0	0.0	0.0	0.0	3.0756094206544784	-21.606798242860574	0.0	0.0	0.0	0.0
ENSG00000205808_rs4352899	0.032891380245015145	1.0	1.0	0.5836907228344782	0.4772599955522109	0.14264683006859125	0.7958142281422564	0.0	0.0	3.593706871488417	0.0	2.3553735065981565	-0.273788386450682	0.0	0.0	-0.15536497828749943	0.2206563406304388	-1.7465124114735293
ENSG00000107371_rs10973541	0.02565246516824582	0.08674158100534435	0.4241806158058956	0.2591486708849924	0.40703249263196095	1.0	0.1048707314384147	10.013381619259128	0.0	0.31281636349743835	0.6109372882074448	0.535941955699876	-0.3104208842870907	2.0981607048383912	0.0	0.27810117604618695	0.47163277813827104	0.0
ENSG00000121680_rs72902478	0.9999983193646708	0.9672403425252101	0.5097907017693997	0.9845893461193345	0.9999989151545599	1.0	0.0	80.27771532983567	0.0	8.680345062945197	0.0	0.0	0.0	0.1601633242496115	4.137105074308736	0.024991131843480115	0.0	0.0
ENSG00000144320_rs2360059	3.771316592349194E-12	1.0	1.0	0.1838375713722985	1.6810856044879863E-5	7.87286556124478E-4	2.0636545226698315	0.0	0.0	0.0	0.0	0.0	-1.232288723015082	0.0	0.0	0.16827332245641097	2.34633583282341	2.4458097646950723
ENSG00000131016_rs12660950	0.27391213046722784	1.0	1.0	1.0	1.0	0.8716865087518118	0.8557842925784546	0.0	0.0	0.0	0.0	0.0	-0.10500691198483754	0.0	0.0	0.0	0.0	-0.15869763075982943
ENSG00000131015_rs17676204	0.9999984140113596	1.0	0.9999985521970761	0.9999985521970761	0.23699235052275736	0.5942985996639387	0.0	0.0	0.0	0.0	0.11138685647614918	0.24308069156410164	0.0	0.0	0.0	0.0	0.02796518147730741	0.023959371029116522
ENSG00000131018_rs9397529	0.687902694827925	0.9999982289430758	0.9999982289430758	0.9999989154535576	0.5334486946856029	0.07597515505161945	7.131810742125672	0.0	0.0	0.0	60.896533879060804	94.66597711897077	0.5646962461579146	0.0	0.0	0.0	4.378959975577151	-24.939282752723837
ENSG00000133678_rs3824727	0.5821760466126729	0.51558261055259	0.7036018777771733	0.21031790645558612	0.8847735198751274	0.5444334546592932	0.4553508398261579	12.800268274594547	2.791584973602247	2.9312396241375835	0.15487462442012032	0.526598750689513	0.0	-1.4655827584958456	-1.7030394540482758	-0.47939913793415484	0.0	0.9771517793261267
ENSG00000132341_rs6486606	0.35690402728920134	0.17380760365618253	0.5887224072676231	0.2125758563963337	0.6156471876863558	0.6707403037497395	0.3050307433720143	97.73846175966571	14.973383847651563	16.79014872435928	15.221394081846036	0.0	0.0	0.0	-11.856262890716957	0.0	-3.7309184796076242	9.083391891750763
ENSG00000118046_rs113029369	0.10679858775418316	0.8337737970508501	0.6770594993278342	0.4350189227392066	0.6905719773905108	1.0	10.270229738795964	42.225630709925255	6.668140286200667	19.266429269702954	8.89919096555711	7.140065973356857	2.6540021826210753	-4.904744379542386	-3.9628319931871885	-2.301169147641921	-1.1995801590769481	0.0
ENSG00000023228_rs4147716	0.812146650713652	0.44944895598065937	0.36012650395115164	0.7038145906915653	0.38831473247788206	0.44058162566705106	4.410811084712406	13.571586342599819	0.1634695017689693	0.0	7.30452798955693	3.985211675657897	-0.16006440288192073	0.0	0.0	0.37677786530175494	-1.0746792860242154	0.0
ENSG00000145649_rs75042785	0.9999981501550518	0.9999990112162837	0.9999990112162837	1.0	0.5888535175216686	0.7322344387950819	0.0	0.0	0.0	0.0	22.126664047125324	98.39398914557053	0.0	0.0	0.0	0.0	-5.477777234947238	-6.731776835316542
ENSG00000121691_rs11032695	1.4234048403394262E-5	0.38957460494930296	1.0	1.0	1.0	1.0	49.59269239400832	6.769105420557675	0.0	0.0	0.0	0.0	-22.958647528363926	36.352807415669425	0.0	0.0	0.0	0.0
ENSG00000108691_rs11870164	0.9999978154127085	0.08232249178692352	1.0	1.0	1.0	1.0	0.0	0.7873141444863838	0.0	0.0	0.0	0.0	0.0	0.24357051987802372	0.0	0.0	0.0	0.0
ENSG00000121690_rs4756564	0.12755895845376197	0.6719514758190603	1.0	0.9237028211038361	1.0	0.8344012660563989	0.007651283967085976	0.0	0.0	0.4251439669720014	0.0	0.0	-0.033561045463782	-0.07734941511788909	0.0	0.0031414648259485223	0.0	-0.019528731035913887
ENSG00000106034_rs6956237	0.9999989305802766	3.520448484950478E-7	0.6083032827283654	0.9999980869638415	0.9999980869638415	0.9999985652228811	0.0	4.175183257297277	0.0	0.0	0.0	0.0	0.0	1.1382801527460824	-0.20952895364590252	0.0	0.0	0.0
ENSG00000074803_rs7168752	0.0	1.0	1.0	1.0	1.0	1.0	0.28214697516116044	0.0	0.0	0.0	0.0	0.0	-5.8228847393214265	0.0	0.0	0.0	0.0	0.0
ENSG00000132313_rs13353	0.8207364472754926	0.7575097200957233	0.7583918511737588	0.5359148315448519	0.7055043750679098	0.7858778336224748	0.34148500069361504	9.732834259399706	4.058961626761869	2.3199753154491063	1.922370945522658	2.864611246304514	-0.16848385671890484	-1.3373488495429895	0.0	-0.23958162506161737	0.0	0.6427972137597862
ENSG00000157617_rs3746904	0.5999842661910979	0.9999993452438654	0.4450349647932834	0.02887016535053455	0.5434131560882877	0.6577024701847893	0.07786971051723295	8.000800921341714	1.0428711968154063	1.7747082410504158	0.0	1.0696185231972317	-0.0339145384326697	0.0	1.3214560953478809	-0.38085609922240976	0.0	-0.29570008764605593
ENSG00000049860_rs6896615	0.5089321224163335	0.6576672894067117	1.0	1.0	1.0	1.0	8.01892643117173	77.72196797775497	0.0	0.0	0.0	0.0	-0.5419296472343604	-2.7349739060479696	0.0	0.0	0.0	0.0
ENSG00000158941_rs4602885	0.09170645821271872	0.24386534611249944	0.18614007503363128	0.2486227022267401	0.2617797093169245	0.6079255557529788	1.1088483470830859	56.63741173884041	0.18328655979770112	21.26513133009263	17.24887808666468	42.14452915425575	1.9739842822861369	-11.21269645778959	-17.590264087034516	0.0	0.0	0.0
ENSG00000011258_rs41524846	0.8370411651267953	0.8322045630044901	0.0524634322689137	0.3101971604223118	0.9166441389196173	0.20977527086459802	3.270090920365191	0.0	2.660406888685249	0.0	2.729737190241699	0.0	0.0	0.0	-8.363631627997366	0.5010757628258493	0.0	1.5241050885099505
ENSG00000120334_rs3791021	0.9999991395349228	0.31608528539844183	0.7264315531999834	0.7960514712391403	0.04380136843276239	0.09880643601816064	0.12772724850380232	0.0	0.4678179582999424	0.0	0.6223301220641135	0.8510988556280489	0.0	0.0	0.37548530379805994	0.0762692037147305	0.37253913445762904	-0.8844667934368017
ENSG00000144306_rs13005017	0.04171549088015003	0.17956743711682077	1.0	0.9916229681538129	0.891913812008062	1.0	0.8461725567353262	1.9377793503224545	0.0	0.22750039579224623	0.5009274367583442	0.0	-0.26924626733293977	1.6072945733837578	0.0	-0.0019501581323108288	-0.05994519602497112	0.0
ENSG00000106066_rs245883	0.9999982820140899	2.492522854780077E-10	1.0	1.0	1.0	1.0	0.0	316.54648960806685	0.0	0.0	0.0	0.0	0.0	-43.76922090853649	0.0	0.0	0.0	0.0
ENSG00000120333_rs1793293	0.002487956491601384	0.006115843134738008	0.8145798241834596	0.808054656935192	0.8775132584789669	0.9999980303637307	0.0	8.689244106016362	0.3036900321803966	2.5402688194191443	1.3371374056452858	2.429570839475715	0.4152381982385444	-3.6727901754440824	0.12583638884093062	0.008463201037479032	0.14724030813862665	0.0
ENSG00000050820_rs73605136	0.15382954618169997	1.0	0.5091385941870286	0.2321201272332859	1.0	1.0	0.020132908821041254	0.0	0.0	0.00661336482833789	0.0	0.0	-0.03193597522796854	0.0	0.09394031420245184	-0.06075081489003365	0.0	0.0
ENSG00000106069_rs245881	0.9999990181025429	0.007380430524321802	0.9999991982840835	0.9999991982840835	0.37684099953705663	0.5939974273416613	0.0	7.755578192631481	0.0	0.0	0.0	3.8468428485308546	0.0	2.2355576737643426	0.0	0.0	-0.37091371669464834	-0.3962242181913262
ENSG00000145632_rs62366403	0.6442842619640188	0.849373214012988	0.27338499995020893	0.900219244546069	0.4005189248924558	1.0	0.14893155557484997	0.42999142228122866	0.0	0.0	0.04979821179997798	0.0	0.016171268537291866	0.06618902020355275	0.33875953076641013	0.0	-0.08574873960458482	0.0
ENSG00000146963_rs75543216	0.8050452452135791	0.48637539527276485	0.67348284897991	0.9361933809113056	0.8080899118720306	0.1258172833180471	2.4259876813897336	10.356257933659398	0.0	5.702151261232737	1.7072797357513199	0.0	0.0	-9.38582095834944	3.0058556220969	0.0	1.0336556665452685	4.877425382092442
ENSG00000133657_rs9863124	0.06082979591995119	0.8560099219233803	0.9999990043949246	0.856009921938528	0.7341537027253862	0.42728170426732737	2.751462230798071	0.0	5.808686660808737	0.0	5.775864680693785	2.160455919858341	0.7670409790417596	0.0	0.0	0.0	-0.6127548755238201	-2.929630742652526
ENSG00000134986_rs7380763	0.2784961488138489	0.026713621471562643	0.1064374182681056	0.9189622915727361	0.9189622915760582	0.9999989595962939	0.08018011933030723	6.182746355132377	0.8594602177728807	0.0	0.0	0.3625081657930606	0.1295683043025444	-2.2836590917673094	1.7085997714403471	0.0	0.0	0.0
ENSG00000134987_rs7714869	0.404278185546304	0.5915601683653006	0.5091061956426067	0.7578728981822853	0.49026666706963484	0.7535690801802832	1.3885624353710846	0.95499500086778	6.330823614318056	1.1363443578390993	4.917182484626928	4.588474689598541	0.0	-1.6140446027494633	-1.6964824088068133	0.47068386289889164	-0.631338781411997	0.0
ENSG00000132326_rs59443245	0.1472921289780148	0.21634830325799104	0.77993456059494	0.7893541798550889	0.7639804109939293	0.48903128433305976	0.6869255079489813	0.0	5.117486135818256	1.3390105786495163	0.0	1.4710826720678032	0.39039612672300067	-3.2550546519690657	0.0	0.0	0.0	0.902056845090973
ENSG00000132329_rs6740741	0.9999991748370567	1.0	1.0	1.0	0.9999986953028291	0.0	0.0	0.0	0.0	0.0	0.0	3.533383325964278	0.0	0.0	0.0	0.0	0.0	1.0983719711681714
ENSG00000011260_rs8070746	0.07681702453618278	0.19048219442659164	0.11809029581849029	0.10427777986920994	0.8569068394012791	1.0	0.06903489760076169	20.317348831711897	8.295686320233806	4.739434788670389	0.9771072170160675	2.8077201732505706	0.7752225419640553	-7.6575299227288545	1.7957174279205623	0.21205813157840817	1.6745973789265904	0.0
ENSG00000132321_rs72980696	0.21706568782392033	0.7794978668305912	0.9143688880974531	0.4685031612767434	0.7796964822810324	1.0	0.0	0.0	0.0	0.11420106271238137	0.0	0.019291996400890327	0.005051325682891157	0.0	-0.040475282334065846	0.010970510537452433	0.0	0.0
ENSG00000132323_rs1982338	0.32420964626415605	0.6820646016902219	0.6462043973087375	0.34704936265007624	0.5059906826933542	0.1307733872945468	0.0	29.491904885428845	0.0	6.784596238998269	0.8210618733710683	18.997635521658143	0.0	-0.8989351296171347	4.729714733539295	0.0	0.0	-2.8580345206207736
ENSG00000134982_rs79896135	0.0013941021499617179	1.0	1.0	1.0	1.0	1.0	5.005648593730723	0.0	0.0	0.0	0.0	0.0	0.14235016429365682	0.0	0.0	0.0	0.0	0.0
ENSG00000157601_rs464138	0.9999985394896116	0.023185634745318096	1.0	1.0	1.0	1.0	0.0	369.23677204023016	0.0	0.0	0.0	0.0	0.0	77.81962050293309	0.0	0.0	0.0	0.0
ENSG00000146955_rs67200370	0.5436785977166108	1.0	1.0	0.984142168375834	0.730495869706969	1.0	0.09802531472782512	0.0	0.0	0.03349237556132375	0.1777619539263555	0.0	-0.007019301130959545	0.0	0.0	-8.1096626089401E-4	-0.029693716797445712	0.0
ENSG00000121671_rs2292912	0.2715435675487827	0.6405744044795907	1.0	0.1420101237838467	0.006945264122421135	0.004138546082941175	4.493306091991731	0.0	23.616076556446753	10.981073130134059	0.0	15.552836774325673	0.26597078095375304	0.0	0.0	0.8632976051875346	-3.3673517776428494	6.065969455145599
ENSG00000229809_rs62057232	0.8725638369935236	0.9191946797757906	0.9911372387011496	0.7729362311572161	0.8049683813819302	0.8726003497635351	0.0	22.80174405579439	1.7077924758212677	2.690521629853644	0.8710997703034964	3.3651037581753647	0.0	0.327631406676213	0.0	-0.12189198723969084	-0.26000438071027193	0.0
ENSG00000229808_rs4532807	3.774758283725532E-15	1.0	1.0	1.0	1.0	1.0	0.24420061124631418	0.0	0.0	0.0	0.0	0.0	0.12881173478563068	0.0	0.0	0.0	0.0	0.0
ENSG00000036549_rs1166708	0.8081098653838621	0.8375695428992993	0.844751967506944	0.9750622368300156	0.28807294218482504	0.24207103975207744	1.0064354353364957	0.0	3.5006884275750427	2.910920830437952	1.213101433900893	3.2688356478680936	0.03983048697484449	0.0	0.0	0.0	0.9015272274703859	-1.4974343381408117
ENSG00000133624_rs354045	0.8608799582390144	0.250164615819214	0.30124097869073296	0.7283067329328043	0.5873326806630719	0.028720111305916562	2.313607027752776	0.0	12.497933723661747	9.124393226436672	4.858261745832531	3.4434264438675433	0.0	2.7492287324971287	-7.871103443417086	0.2675372096784003	0.0	4.570064203325716
ENSG00000134955_rs4575285	0.8170265102829148	0.25291979282838306	0.9999979140537105	0.9999979140537105	1.0	0.9999979140537105	1.1197344763753354	22.659282537074077	0.0	0.0	0.0	0.0	-0.09808679047906853	3.646402717926737	0.0	0.0	0.0	0.0
ENSG00000106004_rs2960785	0.006929299671012634	0.27992593206839955	0.9999980101752807	1.0	0.7941735014199461	0.9817423048853174	0.0	0.11369756775291905	0.0	0.0	5.500615394313835E-4	0.0539054583459352	-0.020723957643761136	0.07766584815837636	0.0	0.0	-0.007947071687383393	-0.0011789122359826387
ENSG00000108669_rs867596	0.665761556372092	0.5757632487116773	1.0	0.25253731375010424	0.8793784939135837	0.0382032758435048	76.3035829164673	0.0	73.71624340057352	56.45178133153571	39.05345481529951	118.77232425963845	-0.3134192810772993	0.0	0.0	8.846596822418451	-5.501419007054601	-32.042639845838394
ENSG00000108666_rs2344973	0.0243638417042491	0.007163932311564758	0.5556281268533935	0.680120067712606	0.877306791503553	0.905731836061282	0.0	0.0	0.19480465366666458	0.8326708606715597	1.2853687042928759	2.6783590712135354	-0.19554295076510705	2.1935754589089638	0.7327315466434816	0.06776647132872195	0.0	0.0
ENSG00000107338_rs4878179	0.9999988196596994	0.5824177944201756	1.0	0.2830589448173282	1.0	0.11070272459082264	0.0	0.6610260980569332	0.0	0.0	0.0	0.0	0.0	0.030889145054121162	0.0	-0.01631564794786766	0.0	-0.08370197430750098
ENSG00000074842_rs10406145	0.9999977642147484	0.7343945490181757	1.0	0.8539114154546514	0.6771278814220139	0.24403937503799167	0.0	61.457499319273126	0.0	0.0	9.28473299541842	0.0	0.0	-0.849672007409343	0.0	-0.140400800799491	-0.8355397324419909	2.276107866385221
ENSG00000134954_rs7925487	0.9826384648229277	0.9754826208392667	0.9999978526095642	0.17802065023141522	0.2886964203759975	0.33512441288799444	11.683334051575317	0.0	151.24834233617133	139.3305116908051	0.0	98.48099116141019	0.08385654611702888	0.0	0.0	-26.350059005245022	22.588843496181454	54.87357159978118
ENSG00000106009_rs62444256	0.643835014123793	0.04357359202004096	0.3043545105767934	0.389737631021686	0.35103469091756523	0.4865940056049234	9.31644615629496	20.103723809459147	4.021628421112541	13.047709950610134	0.0	6.784699919017839	-1.62222621509024	37.24502086614399	-2.1723257679777057	0.0	-5.760409866809284	0.0
ENSG00000110987_rs12809676	0.999998689045884	1.0	0.0	0.9999990090118368	0.9999976236938638	0.9999976236938638	0.0	0.0	37.19400824057849	0.0	0.0	0.0	0.0	0.0	5.719533800199886	0.0	0.0	0.0
ENSG00000133627_rs7793141	0.34531930953239165	0.29049883744422045	0.42000385647733873	0.1747489247840639	0.45565196765739635	1.0	0.5742745428403024	0.0	0.8788583683289451	0.65492104679648	0.7127192178812403	1.4055921113472867	-0.017907012579854453	-0.10762713461161187	-1.0609238882268812	0.2017478359475481	-0.14620810926941954	0.0
ENSG00000049883_rs1982193	0.4458072948326005	0.673182590951847	0.8188078460971295	0.9000794168348467	0.8209169662877338	0.9349683509405103	0.10723818475004561	0.0	0.0	0.302696496608207	0.901465985044923	0.5286726447131789	0.03540581562846106	-0.21921965829870435	0.0	0.0	0.0	0.04458670013735273
ENSG00000119321_rs17762660	4.234912731256868E-4	0.011332207428601193	1.0	1.0	1.0	1.0	16.233716543012658	37.741156010158036	0.0	0.0	0.0	0.0	-8.953483035172258	48.38395295201158	0.0	0.0	0.0	0.0
ENSG00000204514_rs6510098	0.7079954929482142	0.22048696647939048	0.5740060863512025	0.9176636936071352	1.0	0.6109875397661882	1.0739857200962777	6.421581140391372	6.964225332742276	2.236847608948102	0.0	0.0	-0.09502100186299087	2.7416176728710946	1.682156790053843	0.03956738099706882	0.0	0.28906489799908297
ENSG00000120314_rs812381	0.9999982055140331	0.6868476490938555	0.6202083666706206	0.28990679632505634	0.6734311158866565	0.9886573282395162	6.835881313498861	4.650156354287603	7.973072171403695	3.1661071676033523	8.897798878464	12.461926200016498	0.0	0.8480621741516697	-2.3231131101290012	0.6151596205905538	0.7047740536369108	0.3724002841897362
ENSG00000119326_rs149545291	0.1943639953733498	1.0	0.15067944652721166	0.9999967912993455	0.02170239280265529	1.0	0.36936580601184915	0.0	0.0	0.0	0.7499746152719651	0.0	-0.2622283798462035	0.0	-3.658118919682099	0.0	-1.8594986603980956	0.0
ENSG00000204516_rs112700045	0.41750182030786187	0.15911022067214375	1.0	1.0	0.999998950019594	1.0	1.9530983315001353	34.48366426301102	0.0	0.0	0.0	0.0	0.5881573717558066	-7.687657024223741	0.0	0.0	0.0	0.0
ENSG00000121644_rs10803238	0.666127232682169	1.0	0.5729877578927631	1.0	0.7635319524759174	0.9205870025288064	2.580809093527799	0.0	1.726208717479831	0.0	5.3156475873665565	5.164234438388502	-0.09850818396960612	0.0	2.5360055879230337	0.0	-0.3510930461347033	-0.18525428663368534
ENSG00000205846_rs11045427	0.929212145962123	4.219655412862622E-7	1.0	0.9999977222797964	1.0	1.0	0.0	0.541917781320309	0.0	0.0	0.0	0.0	-0.0026374570500383326	0.41886038881887044	0.0	0.0	0.0	0.0
ENSG00000119328_rs2289480	0.9999973384152285	0.11903039076017263	0.9907842194365133	0.36495850829677523	0.10239903112012971	0.9907842194365133	2.007084081758166	0.0	0.0	0.4694920989060333	0.0	0.0	0.0	1.607954878778839	0.0	0.16532239511839486	-0.5922086009421939	0.0
ENSG00000120318_rs11744405	0.0	1.0	1.0	1.0	1.0	1.0	33.59233118153892	0.0	0.0	0.0	0.0	0.0	4.262918288757811	0.0	0.0	0.0	0.0	0.0
ENSG00000133619_rs17171280	0.7873861399219626	0.28628242267259174	0.677766282448472	0.7850554955436402	0.7022385165453854	0.2971588217032973	0.8012499716506731	3.8627279264980885	5.066434528940144	3.8566401182910175	0.9721659622074547	1.0075088241943868	0.06637926753199991	-2.9968156283804155	0.0	0.0	0.2800113706604875	1.316796433557275
ENSG00000011275_rs12537672	0.004491735468225899	0.24372372504817652	0.06405939033668706	0.8089481349127438	0.6006846159142739	0.26359986513144007	15.503618713515468	0.0	0.0	24.009855828237544	0.0	23.34262371559145	1.5021236118438048	0.0	-11.749308797951633	-0.593580889777487	0.0	0.0
ENSG00000107331_rs4880189	0.36527723850827964	1.0	1.0	1.0	0.6690833084820218	0.0635167326090047	9.305264362340536	0.0	0.0	0.0	38.774603963042864	101.7424725894726	-0.8314768900597512	0.0	0.0	0.0	-1.9538503073472324	-16.1121981664072
ENSG00000106003_rs4721752	0.5013576399087092	0.18636643214272675	0.7191756828379285	0.34001606040747556	1.0	0.9676061623940172	0.0	341.770489196105	0.0	16.438233435606527	0.0	81.20652526839672	-3.579488405335243	57.549872056160936	19.99386083699428	5.890568721005619	0.0	1.0184964280995576
ENSG00000122971_rs10849776	0.7796925350323453	0.4480069490805576	0.7796925350277143	0.3438271996922283	0.9999972132022334	0.12449525422861951	0.0	24.116634047164368	0.0	3.7270044157955655	0.3959004268960742	6.293759159534753	0.0	1.004574916311979	0.0	-0.2813360824855153	0.0	-1.6858442733975068
ENSG00000204519_rs73068539	0.4384646972998735	0.32282831843911675	0.2203242304891031	0.4484473892099118	0.32282831843911675	0.04660342339658785	0.0	0.0	1.2754514645926442	1.5689987301324273	0.0	2.2321288550744742	0.16172429473072744	0.0	4.489103688673343	0.0	0.0	-6.057044212491222
ENSG00000074855_rs117419016	0.6899627230474121	1.0	0.3445398734720996	0.043764940684495435	0.574427426874484	0.08927336739129632	0.48751005400251857	0.0	0.0	3.349248150276153	0.0	0.0	0.1353820077761364	0.0	0.0	-2.705115575568506	0.5974440237688122	2.6605177884784603
ENSG00000048544_rs9369350	0.04552623738385608	0.04053882992989333	0.35457579594250166	0.5847670318951286	0.9999980311272894	0.048811626393600926	1.0583854267298634	7.692555098024783	1.4127923474341189	1.6249554337508891	3.2480036258931286	0.2724097854628914	0.4373439464981607	-4.240871465412569	2.0864971217865707	0.15810257971245334	0.0	1.7366973134231467
ENSG00000132305_rs12469762	0.6097459185093917	0.37324686362306203	0.3159864270877566	0.7236232436809918	0.1327369266121633	0.8569587119345097	0.5671627043639027	81.15420129981452	0.5368546380183337	9.901604683092593	9.468788265977873	17.406899796189013	0.6644562055462193	0.0	11.364709044416633	-1.1749410617439053	4.073621719078885	0.0
ENSG00000133639_rs790453	0.367851402378811	0.7487720576691876	0.922392313969838	0.1683786678296636	0.7426305238012194	0.04394066229762539	59.447154165917745	0.0	2.75221007007682	37.276067841936644	0.0	22.313684984618632	2.2159052221938147	0.0	0.0	7.34679614124356	0.0	-44.89265274118583
ENSG00000134962_rs2608832	0.2680463453838471	0.34051209799695126	1.0	0.6351040021436176	0.8097851354563206	0.8276575664866475	0.0019213738442543716	0.0	0.0	0.018945182323985635	0.06071205577556487	0.007514992110894459	-0.010495369359084723	0.06331702054392378	0.0	0.009726680757941066	0.012288692676756615	0.02565569524356699
ENSG00000118004_rs9808287	0.5918833860539638	1.0	0.8339882625698529	0.2304272633753336	0.17607900147154043	0.0021362267737744522	0.007055824939649316	0.009791708720398237	0.0	0.011471058478219132	0.0	0.0	-0.003940303771265148	0.0	0.0	0.02369567931587736	-0.05640166430696094	-0.15162115335155665
ENSG00000119335_rs3750321	0.2835316212940939	0.8188029809682276	0.8236600329123223	0.3417749414637905	0.23168309731891912	0.5044531741985068	13.943723207733363	51.94612931066542	42.752367539495424	11.769910815823021	33.52851867861912	42.811625203771655	0.0	-5.761607953381092	-19.666317391144474	3.863879138146505	-2.0038515369106515	0.0
ENSG00000036565_rs2410637	0.9999982442455277	0.0	1.0	1.0	0.9999982442455277	1.0	0.0	0.8659473442448615	0.0	0.0	0.0	0.0	0.0	1.0283861725462116	0.0	0.0	0.0	0.0
ENSG00000145604_rs3804439	0.9787114048322786	0.24590417809003795	0.8319173690962502	0.23024135480218666	0.011192127714958255	0.725280743985271	1.1287200259095147	0.7604426137571938	3.605870933909068	0.8726711979154672	0.0	3.9081919659790563	0.0	-1.66192119419742	0.0	-0.32941664431544737	1.0555633460778209	-0.32372263007307345
ENSG00000122986_rs73194023	0.07201280068731009	0.06466278789353841	0.0846996322607747	0.9999986027133075	0.9999975798284558	0.9999975798284558	3.647714543045948	0.0	144.99180464082028	0.0	0.0	0.0	2.9831225018151057	-23.998583202193753	27.17238593439136	0.0	0.0	0.0
ENSG00000037897_rs11172343	0.9999982150184262	0.7424985556297289	0.4039433939119874	0.393876977773699	1.0	0.9533616987608222	0.0	3.2849982028629716	0.0	1.5399588821467183	0.0	0.6272828502190473	0.0	-0.123173673661892	0.3714570783896642	-0.08379300866771883	0.0	-0.021257982474440492
ENSG00000205832_rs709632	0.6161521922415717	1.0	0.5877122518812654	0.23519262111592532	1.0	0.44586673857222503	5.650200706511156E-4	0.0	0.2868583741091741	0.0975128408389953	0.0	0.22860639202633554	0.004912742452098826	0.0	0.11468771235296908	0.030533919082181397	0.0	-0.0610990659935508
ENSG00000121653_rs17787136	0.17993240315890413	0.742500310115942	0.027002900796597173	0.45443131921292057	0.26168629512592256	0.036397558315673595	0.004749170771709746	0.0	0.1591900597155153	0.21331116498751748	0.4466583448746245	0.43132568620977296	-0.03905800982803977	0.05189646903985255	-0.9095826110777929	-0.04588446747548083	-0.13690748195972355	-0.34638886508068634
ENSG00000205838_rs336485	0.6166257361818792	0.7249291561443638	1.0	0.7702308315098343	0.7249291561443638	0.040438446182489596	0.0	0.0	0.22164914184739434	0.07674244626012686	0.0	0.006637745194665726	0.0041137278562507155	0.0	0.0	-0.0036557742254218215	0.0	-0.11825286126530979
ENSG00000108654_rs1991401	6.494839669723973E-4	0.8213943013242682	0.37181581737725455	0.06853985756143399	0.12113555470644233	0.9999977112876168	108.81938187003641	0.0	84.05508558120376	26.510855162531954	87.05729088749334	105.960025255244	14.590498771217302	0.0	86.9311263627134	-26.114617611613017	40.393860904874906	0.0
ENSG00000205837_rs10495545	0.9999983386185441	0.01330220982612329	1.0	0.9999978247410629	1.0	1.0	0.0	0.7891448039202664	0.0	0.0	0.0	0.0	0.0	-0.8179427612796308	0.0	0.0	0.0	0.0
ENSG00000108651_rs139580170	0.34370324015051557	0.04785850963861327	0.11491219749599324	0.6412666719146505	1.0	0.8311684348408765	0.0	49.20779037884331	0.0	0.3982391222499543	0.0	0.0	1.5661814713500641	-29.61107596944694	14.187209672921574	0.9679715048167069	0.0	0.6650276391464423
ENSG00000217801_rs4246502	0.999996957809806	0.7941588981031261	0.636693682089024	4.030770401756145E-4	0.4119231318516149	0.07723222532006668	0.0	0.0	0.8853858887150955	1.0056000575037336	0.0	0.0	0.0	-0.0675016589642939	-0.38015525056948335	-0.39501302871809085	0.09457665278681006	-0.43803987230570984
ENSG00000106028_rs147868361	0.9280908625636959	0.6175719936132376	0.9280908625382618	0.03667535443312386	0.0024934750332237243	0.9999986900275065	0.0	43.42686349719481	0.0	4.857628502214224	0.0	1.2899489405486009	0.0	-0.9251568049055328	0.0	-1.1526644964724249	2.4814846938565034	0.0
ENSG00000133606_rs62490449	0.7040323647768967	0.49277403692485444	1.0	1.0	1.0	1.0	71.0317758995146	0.0	0.0	0.0	0.0	0.0	-4.068886370529216	55.864074099224965	0.0	0.0	0.0	0.0
ENSG00000146918_rs73165344	0.3964249590601009	0.9625883353884014	1.0	2.9524593709751024E-5	0.8287474602185253	0.6286650757774321	0.0	0.0	0.0	0.0	3.8628266239644717	0.0	0.27064211511362346	0.14340097803352692	0.0	-9.609694287376733	1.0687021690736171	0.8092374552419459
ENSG00000122952_rs55746319	0.9999987810404808	0.845958614009145	1.0	0.9999986646967494	0.1495557833898986	1.0	0.0	0.7726707907358806	0.0	0.0	1.4653788285376124	0.0	0.0	-0.5890805437490739	0.0	0.0	0.9773118953482941	0.0
ENSG00000122958_rs7917505	0.4884676633572369	0.9999988833341134	0.5693753888917942	0.5693753888984405	0.23245213855760272	0.07933141989037285	4.302589866395882	12.675339960436135	0.0	0.0	5.628903845963685	0.0	-0.30871896323868203	0.0	0.0	0.0	-2.496326827185026	5.049310214945752
ENSG00000205821_rs4613098	0.8610655434372484	0.2408061000783227	0.9999985595249817	7.743204539234494E-5	0.861065543433061	0.05547788390622155	0.0	0.2801793801452227	0.7000330643146497	0.6755091164853677	0.0	0.10937489071655329	0.0	-0.34128352794114086	0.0	0.29388612787305657	0.0	0.4661016849229382
ENSG00000011295_rs3760298	1.2862219506448724E-4	3.0949815739589326E-5	1.0	0.03741889777116769	0.7534414621781063	0.7147095101811272	0.24195299283151478	0.0	3.487761417949647	2.4385747141519962	2.6843027149245713	6.147872280613927	0.6169306954630894	-5.8854811051361615	0.0	-0.6435362584379891	-0.07759178791720743	-0.4445904333020301
ENSG00000108679_rs9895025	0.999997374899752	0.7452884318049984	1.0	0.2508931087875529	1.0	1.0	0.0	70.21757991930399	0.0	0.0	0.0	0.0	0.0	-1.7816982816943656	0.0	3.8108903853207363	0.0	0.0
ENSG00000106018_rs395878	0.9999980913470803	1.0	0.8943516695175957	0.6423383569396919	0.11111586985351607	6.206283199583496E-7	0.0	0.0	0.0	0.0	0.03815636972941872	0.7503061459814108	0.0	0.0	-0.018749709916391175	-0.010502078668705186	0.0950540702693094	-0.48462501153033477
ENSG00000133612_rs4725388	1.0	3.31523697383318E-12	0.9999983002834065	0.0031644604131673137	0.9999983002834065	0.8565677199419602	0.0	63.96330595558656	0.0	1.2756479039624464	0.0	0.0	0.0	13.739070646186716	0.0	-1.900778484128106	0.0	-0.30474003607188227
ENSG00000146909_rs73172084	0.9999978530241245	0.9426936380432429	0.8668490760578237	0.048324835594414584	0.02365454735911765	0.8660518877383155	1.2482701162636602	0.0	7.5156745956463356	1.9017041745404044	0.0	5.6340668554525335	0.0	-0.16076716284608553	-0.020005315867500182	-1.2764932865409628	1.9325439253737582	-0.0121827181865713
ENSG00000119314_rs7357749	0.135775863842012	1.0	1.0	1.0	1.0	1.0	29.64289108370445	0.0	0.0	0.0	0.0	0.0	-0.5376535306727578	0.0	0.0	0.0	0.0	0.0
ENSG00000122966_rs12303942	0.3132711913975982	1.0	1.0	0.9999985154270288	6.260269401328067E-4	1.0	0.02304060673536987	0.0	0.0	0.0	0.615540780369198	0.0	-0.057927463460441	0.0	0.0	0.0	0.5968246754789563	0.0
ENSG00000122965_rs73401073	0.5347471817439009	0.326453173548519	0.6781135311034425	0.800403963942661	0.8910904477183337	0.21977378494158673	0.07956657152769873	0.0	24.9190494072368	8.161026209095132	3.835307770972609	12.721451829965845	0.3294480182271876	4.826628422135787	0.0	0.0	0.45204941896450107	-6.568691829637047
ENSG00000119318_rs11573614	0.6502223430035943	0.8363030038529576	1.0	1.0	0.8655018871429417	1.0	21.166330000214984	2.791757434153764	0.0	0.0	0.010145853194536009	0.0	-0.8115974176524274	-3.5733896030824583	0.0	0.0	0.8004612382220403	0.0
ENSG00000205810_rs4492899	0.9999979388495286	0.999998650660278	0.999998650660278	1.0	9.381316087699876E-4	3.290209527051502E-8	0.0	0.0	0.0	0.0	0.041199418828630666	0.14578301587953368	0.0	0.0	0.0	0.0	-0.07940719896917035	0.26713205252540906
ENSG00000120306_rs6897855	0.013609142367198124	1.0	1.0	1.0	1.0	1.0	12.111131571304806	0.0	0.0	0.0	0.0	0.0	-0.9345432695279268	0.0	0.0	0.0	0.0	0.0
ENSG00000108671_rs118092144	0.3879869177249735	0.5394636220876432	0.7946903945889007	0.882434479842517	0.551036842312703	0.5154213861855009	3.6223466756393643	48.33633406788161	11.441107077904695	4.352980366488823	11.638321920090654	7.285944453431814	-0.48933048820912156	0.0	0.0	0.14250600874897662	0.0	1.6067540902159512
ENSG00000107341_rs7019441	1.7188986211391644E-5	1.0	1.0	1.0	1.0	1.0	47.76663911975768	0.0	0.0	0.0	0.0	0.0	1.801500658128581	0.0	0.0	0.0	0.0	0.0
ENSG00000106012_rs13225716	0.0628750533294633	0.3497027867479049	1.0	1.0	1.0	1.0	4.383917346971808	10.179678737540266	0.0	0.0	0.0	0.0	1.384463343878475	-5.227923951056956	0.0	0.0	0.0	0.0
ENSG00000133706_rs13180113	4.110991495481775E-4	0.1216434028863298	0.22546930002941135	0.7736336473718095	0.608736674944924	0.2050831502701831	3.3967433637857978	0.0	36.35964232746937	14.674005308241258	7.857944879285137	17.606613427249393	1.912663291448156	-6.164057717886821	0.0	0.0	-0.8801821911490606	0.0
ENSG00000133703_rs11047927	0.13089097866545885	1.0	1.0	1.0	0.24531086356441356	1.0	7.843359961334923	0.0	0.0	0.0	2.964215059901324	0.0	0.2767498511820217	0.0	0.0	0.0	-1.1555025768653167	0.0
ENSG00000133704_rs2289302	0.04366490748555951	0.25122698650726516	0.22522137571838474	0.30558944898494	0.33135620336385685	0.3969435681712783	6.023790987050177	0.28474572788680724	13.902239059437083	0.5498203651585556	7.39870622996356	5.452956128337594	0.5354463136378292	0.0	0.0	0.0	0.980286910682398	-2.1924611721653244
ENSG00000264176_rs2520151	0.26330449824150626	1.0	0.1767087001094768	0.21356510222694547	0.27119924830590303	1.0	0.013321933705580137	0.0	0.0	0.1344635927866714	0.0	0.0	-0.009385232303802966	0.0	-0.1790222785560436	-0.033876478907758474	0.04593669962878131	0.0
ENSG00000084207_rs7950707	0.9999980934026184	0.06399925171605747	1.0	0.9999990154373457	0.9999979114272121	1.0	0.0	436.819723615618	0.0	0.0	0.0	0.0	0.0	-6.002241478095018	0.0	0.0	0.0	0.0
ENSG00000119401_rs12342207	0.6871160369987384	0.6860446352196592	0.9377641727693319	0.216589911865411	0.980526244529575	0.5579475209404716	0.2625348425552415	0.0	5.877529286458751	1.4155000323335514	4.404975809720785	6.236146984427995	0.0	0.0	0.7966969196560132	-0.25779273350571674	0.0	-0.36025047409890243
ENSG00000119402_rs3753029	0.6755326403370125	0.820336566382479	1.0	0.999998795135463	0.43528597601817365	0.6967293677160868	4.692611273987667	0.0	0.0	0.0	5.71879261676629	3.1112063818271243	-0.08150765809468649	0.3699523741211086	0.0	0.0	0.41152125565848074	0.3840951337901124
ENSG00000119403_rs10118357	0.4708682264546643	0.9168251505665835	0.24375451516603097	0.99999897413635	0.06424060034035894	0.013164557425011658	1.79041831892772	22.915433115258065	0.0	14.626295507619119	9.048050895491304	12.510924353756538	0.43603784184248917	-6.878091275265542	0.0	0.0	3.0823193399162765	7.319446399245362
ENSG00000119408_rs72759285	0.0	1.0	1.0	1.0	1.0	1.0	4.6708825246191	0.0	0.0	0.0	0.0	0.0	1.0865296244655092	0.0	0.0	0.0	0.0	0.0
ENSG00000108733_rs6505489	0.3900696506393321	0.755577622686153	0.7830562842996779	0.22516544457469645	0.7482169671242243	0.9999973557461803	0.6917613802423453	0.0	0.25386168233905004	0.8154698717497001	0.699831475226039	1.0854165442712067	-0.03322765696434852	0.0	-0.12855957500017717	-0.1784284544922006	0.14344965818855807	0.0
ENSG00000119411_rs7873862	0.9999974635914377	0.9999991032441529	0.01927349117486299	0.9345741582626881	0.5171701532202932	0.0	0.0	0.0	0.0	0.0	0.0	1.3636771741372111	0.0	0.0	0.8115728061334903	0.0023652518834308594	0.05328455167831794	0.9075424989295927
ENSG00000119414_rs7867094	5.7836431526236964E-5	0.0723901943466777	0.8177707240963105	0.9999980091527838	0.274833135142599	0.8177707240963105	13.162820691322363	27.433192590627375	0.0	4.779711721560402	3.1701501101511504	0.0	-2.472194477599286	10.295278489077827	0.0	0.0	2.0232540145981086	0.0
ENSG00000073536_rs2062115	0.059847866455850274	0.2218227197344439	0.4924437342677265	2.3094249301802705E-7	0.2992203064259523	0.5015865619410487	0.6615480649664861	0.0	1.501060064032694	6.187642658822547	0.5891648357237366	2.000228888305821	-0.33659120080461263	0.0	0.0	-1.9233796928969105	0.0	1.3432029201093723
ENSG00000106105_rs917194	0.5620553062737002	0.5543862558534343	0.06049693955450086	0.6595343472860757	0.9999984612739784	0.6447086446705814	0.0	58.83231294617523	0.0	5.201731826525025	11.018811179038885	0.0	0.24589732883921864	3.4521070640681635	-25.653038973657587	0.9046884317716647	0.0	0.723997569296099
ENSG00000107438_rs12219240	0.5500257189327129	0.8023695206136432	0.20007897740699487	0.21708375961254123	0.4532689895173819	0.5065482707110688	0.0	18.522830008136935	121.57833008655676	0.0	1.3831759474248717	0.0	0.0	2.4243354488352535	17.07524752727604	0.0	0.0	-6.096768551739224
ENSG00000072201_rs11944299	0.40160421207275454	0.5969437452212418	0.49705780419923473	0.28934204757975435	0.9746137365430517	0.6064290453010136	0.034669671934955786	0.0	0.2538341904857229	0.1290004842527569	0.25533641003029656	0.4550038711753706	0.01683797189151256	0.0	-0.2725350250969911	-0.04706553893426091	0.0	0.0
ENSG00000264198_rs12936231	0.9999968921070825	0.999995975943998	0.09083902249680609	0.999995975943998	0.7180537163235183	0.7893218642954533	0.0	0.0	210.86548193101157	0.0	95.94330141338727	76.36799246489005	0.0	0.0	34.12946215692798	0.0	-2.1702015625896087	2.2752582211823924
ENSG00000086848_rs12794759	0.2445054793016045	0.5882316336285025	0.47771966117964815	0.5898839654006488	0.725820907921104	0.10841719763618163	0.08479133223452685	0.0	1.0636058148752334	0.7688346499525166	0.8869454600603293	0.5390960042838028	-0.04687901039982609	0.0	0.4530388225688111	0.0	0.0	0.43544533863228163
ENSG00000106100_rs2709795	0.9999984284650069	5.203057624443286E-4	0.6600383103359404	0.06045362126577358	0.5189015675298955	0.37253438420070084	0.0	40.14049971259232	9.526278282282878	0.0	0.15397637027863334	4.696714088119656	0.0	-7.429696225285867	1.8374960355504049	0.8845405879879102	0.8293895253906779	1.8364758533231043
ENSG00000072210_rs7223468	0.016929603113433944	0.011553396493885426	0.02916018156572886	0.7779211147418479	0.7025316487044231	1.0	0.0	29.612495879132357	1.8717192917634424	4.243164131146376	0.0	4.820861596707834	0.7172806469976344	-6.6002757030477746	-7.482811463178096	-0.10916012797439827	0.0	0.0
ENSG00000264188_rs12373434	0.9167639995546015	0.4520303854712966	0.761660806948334	0.9999980729072598	0.1625055359701817	0.9181475862956373	0.03695867289621937	0.08858251604520559	0.0	0.0	0.0	0.0	-0.002073406051391673	0.13273648239471145	-0.05527471371329667	0.0	-0.0876844047386746	-0.007759674269824845
ENSG00000060237_rs34038797	0.19608002788727275	1.0	1.0	0.9999976863717617	0.7847044616682297	1.0	33.84408613869394	0.0	0.0	0.0	18.147309451415985	0.0	1.1238748818299626	0.0	0.0	0.0	-1.294152900545301	0.0
ENSG00000085514_rs7384878	0.2189177813972335	1.0	1.0	1.0	1.0	1.0	80.70053246777255	0.0	0.0	0.0	0.0	0.0	-0.9530017327022148	0.0	0.0	0.0	0.0	0.0
ENSG00000121716_rs113261079	9.336284412242435E-7	0.001347396654005184	0.4748631651780604	0.6232180435313585	1.0	0.0	9.31797351899247	0.0	21.173633173052462	0.0	12.253335166292011	56.53098874023581	-4.930826526264984	0.0	-51.02235822134745	9.211766780606435	0.0	-62.720094868415764
ENSG00000085511_rs35292081	0.9159359633039147	0.9069581014348591	0.4982486031875911	0.5886587019980087	1.0	0.16168012617190197	2.0466343209393547	0.0	20.290250600978055	6.545340295043765	6.1707920263507825	4.336062195459737	-0.060066903602741396	0.0	-6.050388036698131	-0.6336060552572071	0.0	4.9134829436450564
ENSG00000073598_rs2062115	0.9999977780991741	0.7615417919584506	0.7615417919584506	0.09397522629374044	0.7873198405947157	0.5038287115761826	0.010784299310741539	0.0	0.0	0.05936447196615218	0.0	0.040380066616487485	0.0	0.0	0.0	-0.03129323380804062	0.016424003743237218	-0.03447156474019859
ENSG00000227191_rs78014307	0.9999977652475597	0.9999981112894668	0.9999981112894668	0.9999981112894668	0.0	0.45532630113433403	0.0	0.0	0.0	0.0	9.203634435050216	1.4758338674978508	0.0	0.0	0.0	0.0	18.327561079843775	6.140434570351503
ENSG00000227195_rs845802	0.6506204797967372	0.8712175678888415	0.6203897538353664	0.409710816033921	0.9204984628087506	1.0	0.0	0.13812724912219787	0.0	0.3120932822066187	0.0	0.11174527309772167	0.02485982608107978	0.0852099011429934	0.34968905014417434	-0.08318241056511429	0.0	0.0
ENSG00000264133_rs2239374	0.9606867936270981	0.5217419498333424	1.0	1.0	1.0	1.0	0.04650009022279377	0.0	0.0	0.0	0.0	0.0	4.4802581755089304E-4	-0.05171611483379984	0.0	0.0	0.0	0.0
ENSG00000241493_rs62483368	0.022504633749914404	1.0	1.0	0.5804601802406999	0.7227773264653721	1.0	0.03695706867229239	0.0	0.0	0.0	0.0	0.0	0.008263919690413657	0.0	0.0	-0.006324508845511159	0.008449102924689224	0.0
ENSG00000241490_rs7610054	0.46633376486401557	0.3175550554578016	0.29786497500009734	0.33921789529509117	0.3191545212976884	0.708870919836168	0.005619006792273653	0.0	0.0	0.0	0.2148517640713721	0.14792669340096615	-0.005899388764975641	0.0	0.20102795218677685	-0.027387835862104047	0.0	0.0
ENSG00000253483_rs4565465	0.919863495509098	0.9411137423993905	1.0	0.479372703035416	0.878015764121563	1.0	0.02496784908449819	0.005368427344780954	0.0	0.0387669115458901	0.030228192629611884	0.0	0.0010817819405215536	-0.0074127491548772765	0.0	0.011295263777242527	0.0058195338720993	0.0
ENSG00000265458_rs4789778	0.26180201841069306	0.08809870498759376	1.0	0.33519908591328973	0.5159894043966747	0.5159894043966747	0.00855171438843794	0.7348231461191458	0.1306328088579536	0.06084758975758426	0.0	0.0	0.034247620356060327	-0.3917688343206263	0.0	-0.027889667062960765	0.0	0.0
ENSG00000265452_rs12162343	0.5725520899269041	0.5546959538259808	0.4116882946425724	0.21670996353343985	0.3607759609814144	0.7307981723332395	0.0	0.1044036340602327	0.0	0.016056943708356263	0.0	0.02133180021169563	-0.022170890486942114	0.12747402914373182	0.053408955923363866	0.0	0.06183385802923147	0.0
ENSG00000266783_rs2459700	0.6602490885320171	0.835929416435287	0.8292110251326615	0.6523813834350953	0.532904951487496	0.9388631385785678	0.023458727785475152	0.14953574497685337	0.0	0.0180435417174562	0.03293061576597379	0.0	-0.005848878949380929	0.0	0.0	-0.010678911278195834	0.036264471981253946	0.0
ENSG00000072274_rs13315288	0.9999980579425202	0.6436033936393015	0.13139137350311203	0.38375607872340933	0.7887930060699351	0.2832015098940578	2.1847139139974416	0.0	5.298029136230673	0.0	9.479489273642521	0.029302407391197764	0.0	0.5383095889854639	6.171552654189396	0.38486209145913874	0.0970079775248828	-2.278162671325255
ENSG00000266786_rs62055780	0.999999434169284	9.244013942329987E-4	1.0	0.9999979598683403	1.0	1.0	0.0	0.35510665758327714	0.0	0.0	0.0	0.0	0.0	-0.16390344600476575	0.0	0.0	0.0	0.0
ENSG00000253476_rs61490611	0.4526634205251938	1.0	1.0	0.9197258796968734	0.790574976522143	0.1837449390632221	0.11598017571353401	0.0	0.0	0.037271734552571587	0.18840913470625886	0.0	-0.011188378990401869	0.0	0.0	-0.005436930974638104	-0.029105649534583302	0.1478190839404033
ENSG00000073578_rs7706899	0.9467303499747088	0.10062914193558803	0.3307988709556413	0.3018928823278485	0.33087011899899565	0.667480549492561	1.1310054132484797	69.82600791617068	13.741613842600332	9.749402950381581	20.391566942775313	7.18462287557575	0.0	12.821543775201857	0.0	-3.111781348799013	1.2225481322851226	5.468197822339377
ENSG00000240184_rs11748064	0.4454166721676789	0.56045033236346	0.8799471387660305	0.6351868697834318	0.45133811275088176	0.5400005816641686	0.0	0.0996407901766615	0.5688496744395893	0.018122324105607338	0.0	0.11396577890731929	0.0	-0.06045191201160945	0.0	-0.013375273257736709	0.0	0.09660548472592606
ENSG00000265488_rs60477644	0.23761347604901661	0.06387953977957195	0.022069663800266093	0.8014545951655668	0.23809424409683966	0.7019751906377947	0.0	0.0	0.09978250758399687	0.0	0.0	0.05615959792898864	0.0	0.07281208208370395	0.2698510515507977	-0.02646857315499745	0.0	0.0
ENSG00000085563_rs111302167	0.9999978079456728	1.0	0.357623552631676	1.0	0.4372016827277819	0.3519223372738778	0.0	0.0	0.0	0.0	1.2738349019937085	17.336780869964272	0.0	0.0	-4.249748814773239	0.0	1.0187677801715729	-1.7052846306155167
ENSG00000171914_rs2459892	0.28342097590338466	0.2554772280652037	0.2173554972068037	0.011486458457255933	0.5732075657039535	0.19280832468443176	0.0363732425180801	0.0	0.0	0.005270180816882702	0.18926792896404063	0.11455789834109521	0.0	0.22421825365932016	0.0	-0.07153597215111783	0.0	-0.15483935598798443
ENSG00000084234_rs3886745	0.2742479011124509	0.43165704930796645	1.0	1.0	1.0	1.0	76.40617425419671	196.2594227370114	0.0	0.0	0.0	0.0	15.251327219624844	-81.84281708004337	0.0	0.0	0.0	0.0
ENSG00000171916_rs1065541	0.0	1.0	1.0	1.0	1.0	3.319703243764849E-5	0.0	0.0	0.0	0.0	0.0	7.854939837175709	0.648495924834311	0.0	0.0	0.0	0.0	2.2065800602250056
ENSG00000169609_rs28451607	0.104213842834049	0.02654855777958154	0.12250215951010968	0.014462810404971549	0.05242169611491487	0.04071541756946617	0.0	3.254507555590762	4.058886659847592	2.2229462404285982	0.3085078653798558	1.7899472333141249	0.45307504323672926	-3.837062280343845	0.0	-0.49634265787511483	0.0	0.0
ENSG00000073584_rs7224919	5.709791749852755E-6	0.006599150243706942	0.3155439466794986	0.9369354360385741	0.7130654543253422	0.06989186425479921	1.5980943508818524	0.0	17.365208814035668	3.04185303079278	5.8250953857312195	7.315594663837203	-1.0397112271093532	5.36751536505365	0.0	0.0	-0.3673416701539303	-2.6446430432814756
ENSG00000000460_rs9803860	0.07837078125227015	0.016089638800160566	0.26152087103174815	0.30178548578199427	0.006136174061574962	0.655639831654801	0.3358608091684206	0.24714879503909817	1.528963038028584	0.27289810282462773	0.7921444694602783	0.8490656498990479	0.18839044822109446	-1.9047644364537306	0.0	0.0	-0.7183160120017227	0.0
ENSG00000169612_rs8023873	0.015328212818337295	0.04495807992440726	0.7372089823091185	1.0	0.3367231517951128	0.7372089823091185	0.4351850900280744	0.0	0.0	0.016188708890422118	0.0	0.0	-0.15443428825219266	1.1278355282972778	0.0	0.0	-0.14152200418269753	0.0
ENSG00000085552_rs6670382	0.9053220356897149	0.36920931659588796	0.9999993325568597	0.6338493662122875	0.056479463367084315	0.9053220356897149	0.0	0.1924050771254587	0.8869096638736945	0.0	0.0	0.0	0.0	-0.10261597442295609	0.0	0.006702381504484002	-0.16567228755411303	0.0
ENSG00000171928_rs8077275	0.8378594167289521	0.553823351682337	0.5389072468843152	0.538907246885399	0.017986759811185693	1.0	0.8552832936704701	0.0	0.0	0.0	0.6849173777321123	0.5768761825062477	0.03940992496289287	-0.6273190823595834	0.0	0.0	0.6748684737577217	0.0
ENSG00000000457_rs10753798	0.018061267741193654	0.9011537903767647	0.9999989456328213	0.43135795877101024	0.8311561856165096	0.7834436750582214	2.472764820982514	0.0	2.657294334835958	0.3056623483499802	2.018547346139562	0.0	-0.19984281291035286	0.0	0.0	0.2572373068327631	-0.12837793641959025	-0.14929673126909226
ENSG00000266750_rs72838674	0.8185794676542526	1.0	0.4584900441117431	0.8717739003245957	0.8038314809243028	1.0	0.0	0.0	1.4570128149068824	0.0	0.09051628262003406	0.0	-8.574870995109674E-4	0.0	-0.16059191593711913	-0.0045688216711412336	-0.015090976966714499	0.0
ENSG00000171940_rs1887191	0.03233217867350646	1.0	1.0	1.0	1.0	1.0	22.934988346279916	0.0	0.0	0.0	0.0	0.0	-2.6000459302843355	0.0	0.0	0.0	0.0	0.0
ENSG00000228487_rs10987529	0.2723884347169798	1.0	0.8160365097578736	0.9999989223464375	0.8616214834156182	0.9454941600652107	0.04476761416453862	0.0	0.0	0.0	0.058909528762322895	0.06204695956665197	0.0077102337614111185	0.0	-0.020098120969012173	0.0	-0.005547581045323977	-0.004195470358973267
ENSG00000228486_rs1463174	0.621805788141794	0.6235790167855328	0.9777156641728313	0.43952602639302196	0.5785592571746703	0.09623192115768842	0.024977140703425788	0.0	2.0316324152042693	0.840010848687047	0.0	0.47572525915664043	0.0	0.0	0.5882695418325549	-0.08624382337247943	0.0	-0.46732421500614935
ENSG00000227155_rs4740661	0.9454137762226068	0.9920948045518219	1.0	1.0	1.0	1.0	0.320307151088566	0.3658048072656518	0.0	0.0	0.0	0.0	0.005396303389065429	-0.005875769690625201	0.0	0.0	0.0	0.0
ENSG00000170604_rs7259871	0.6962221472143513	0.2284397993287921	0.24982776776532256	0.705685551124965	0.9547909636337342	0.17793944145972462	0.9904703192397267	4.364811467562617	7.7723543374998965	6.199949219840693	2.9862911285621587	6.445348295902487	-0.13360838877996195	6.0753870830284	-5.2646597453675215	0.0	0.0	-2.596471783912733
ENSG00000254777_rs35085656	0.7350260926850731	0.6867876319713637	0.5622813554252335	0.9999980843147346	0.5415223087417544	0.3575807440093717	0.009928121209467846	0.0	0.4984124531860303	0.20281545642632406	0.0	0.042906477394313844	-0.015039773035581874	-0.07590434223497837	0.4116743071751652	0.0	0.0	-0.14396729770293853
ENSG00000216490_rs73001407	0.9999982531933581	1.3868282960016742E-5	1.0	1.0	1.0	1.0	0.0	6.416335075221245	0.0	0.0	0.0	0.0	0.0	-0.9407409505001647	0.0	0.0	0.0	0.0
ENSG00000169621_rs13400980	0.8012548672796476	0.497690489902869	0.4344812531683163	0.5711810241077677	0.3841514145929288	0.3456888042830982	0.04259182572184117	0.6926473202748749	0.0	0.29053666356101315	0.26053961539132375	0.27948207101902484	-0.01928039997713101	0.0	0.4277921386952442	-0.06156556759550179	0.0	0.0
ENSG00000170606_rs72801474	0.6318493221908689	0.15712129852776457	0.8510512664620595	0.9999978420415309	0.8540864241240869	0.7815455114753588	5.33235177671316	23.33474929637306	45.56352581201748	0.7809948650591174	8.289131394351193	2.928181528696545	-0.6626729276014847	14.882163170285535	1.2853051973717835	0.0	0.5043152918466963	1.039450961975569
ENSG00000252118_rs12780155	0.8796954823154479	0.7662212363013128	0.8796954823223644	0.6357895302451857	1.0	0.5083828576863452	0.0	0.14643100910274645	0.0	0.015787801276737488	0.009839832792991726	0.0	0.0	0.017226017186290524	0.0	-0.006099458162351106	0.0	-0.024885889711855548
ENSG00000169629_rs6542056	8.594424905083997E-7	1.0	0.9398412140651917	0.3686765986104493	0.4414369542821438	0.057070244974147366	0.0	0.0	0.092536496355886	0.015266013831478213	0.10333966516549642	0.0	0.05556859573393172	0.0	-0.02885590016867882	0.047419289941557745	0.06665401463950853	0.15341052546684586
ENSG00000182600_rs2250660	0.6233434759956566	0.08000426679864192	1.0	0.15233048831907736	1.0	1.0	0.1899485474959526	0.2892758754199606	0.0	0.017830305994597454	0.0	0.0	0.016813974308646465	-0.5189424428587738	0.0	0.06083591658293904	0.0	0.0
ENSG00000265415_rs35678871	0.9999975113575982	0.2875386488963386	1.0	1.0	0.3515945333965359	1.0	0.0	1.0676856112322157	0.0	0.0	0.0	0.0	0.0	-0.2892148619128695	0.0	0.0	0.04732321273823293	0.0
ENSG00000239149_rs72869552	0.17173956153893433	0.37135391828404274	0.9357563639046235	0.7770857431666842	0.22123664906627627	0.4942328918366252	0.0	0.0	0.0	0.0	0.051257996740892924	0.0	0.011333552604764277	0.06395271845489599	0.004366940612019936	0.007525463646602265	-0.11057570657667053	0.03608849819018352
ENSG00000240137_rs9814796	0.999996973427407	0.5035794836370737	0.9999986464755887	0.0247707891829112	0.8177839452238844	0.9511557330361714	0.0	0.0	0.0	0.20857130957866973	0.0	1.2031495319676242	0.0	-0.061030691550666316	0.0	-0.0738151763054352	-0.014606934436202685	0.006792601215754529
ENSG00000183914_rs1105813	0.6176272403270533	0.8897607795627098	0.7403941191865087	0.919191315220322	0.20515567226227271	0.756032060961948	6.972808801236417E-4	0.10338692919842121	0.0	0.014865298939058991	0.0	0.08001276100896842	-0.011775784870298107	0.08031795389239171	0.0	0.0	-0.07353625783788333	0.0
ENSG00000242797_rs610060	0.7137839562047057	1.0	1.0	0.7787409187956784	0.7250208023851289	0.36046148256307176	0.029592843381967635	0.0	0.0	0.03288249045474194	0.3707149694524182	0.31340910143889533	0.004792712896395281	0.0	0.0	-0.011440787094566413	-0.030865351128731223	-0.10327954075246505
ENSG00000241468_rs45492501	0.9999969886626683	0.023175851917295653	0.7598915718185485	0.8659855307261497	0.9999985205188738	0.4422731963069775	0.0	14.135594638790216	0.0	1.7835942418589352	0.0	0.0	0.0	6.645502098416813	-2.2159968261001564	-0.17878139878807767	0.0	-2.370639940568673
ENSG00000228495_rs1358773	0.9999982021278805	1.0	1.1949193468030472E-7	0.9999990027199825	1.0	0.9999986807225432	0.0	0.0	1.5566102612750783	0.0	0.0	0.0	0.0	0.0	0.26852934234367254	0.0	0.0	0.0
ENSG00000241464_rs4808125	0.5549950225600071	0.08888598892236532	0.2550958495716332	0.5561289864973402	0.8395575053166325	0.9486186463949465	0.0	0.21867424537289978	0.0	0.08101736627664317	0.0	0.12358494241091501	0.0	-0.12791577961293768	-0.2082246129707091	0.0	0.019069235081151468	0.0
ENSG00000171953_rs33997182	0.99999766240122	2.062370763056265E-8	0.9681220235241688	0.48370045862424427	0.9999973989601946	1.0	0.0	25.78257859398527	8.740533270863164	0.07481355180698214	0.0	0.0	0.0	4.306303462358247	0.2565415202379613	0.555385578585481	0.0	0.0
ENSG00000227165_rs6585663	0.9073208296775068	0.1392393510681884	1.0	0.9721797003039876	0.3652264538185833	0.9755220471952962	0.2582271234318277	0.0	0.0	0.0178518966209268	0.05254454381639989	0.20919724612591808	-0.004977857686380556	0.5738971260549419	0.0	-0.0036736137233498102	-0.20360886125325048	-0.009331614521820589
ENSG00000171943_rs11249350	0.009549432369199473	0.33780721248707923	1.0	1.0	0.9999980581035767	1.0	0.0	0.5247229170403668	0.0	0.0	0.0	0.0	0.06528828490133946	-0.15230426941781033	0.0	0.0	0.0	0.0
ENSG00000170615_rs77314597	0.4188749756068204	0.9011905360967929	0.9011905360967929	1.0964853813799635E-7	1.0	0.03118118624253252	0.0	0.0	0.0	0.03232800647730146	0.046652052570973115	0.0333822345846486	0.011624015331416873	0.0	0.0	-0.2422681317791963	0.0	-0.259706227124576
ENSG00000252103_rs11699591	0.5772557606846771	0.816371220825707	1.0	1.0	1.0	1.0	0.0366757361202886	0.46408429608895485	0.0	0.0	0.0	0.0	-0.02671569671611417	0.08365725830319946	0.0	0.0	0.0	0.0
ENSG00000168301_rs62259859	0.5666127995088289	0.7771473928046972	0.6577627966147492	0.546877872065872	0.3740609195813761	0.3529893938717905	0.1851944631476953	9.693553132740432	0.0	0.6263191317168347	0.23102546568730478	1.3110765312615176	0.0	-0.2530571948917759	1.3985867780147487	-0.22024981718882683	0.0	0.0
ENSG00000168300_rs13270008	1.5506081384897286E-5	1.0	1.0	1.0	1.0	1.0	4.2055281184912205	0.0	0.0	0.0	0.0	0.0	-0.25996556506537083	0.0	0.0	0.0	0.0	0.0
ENSG00000253438_rs961017	0.8717344801811251	1.0	0.4605917615149767	0.2424227281504665	0.6980216114200154	0.6980216114200154	2.7870193144085583E-4	0.12681076006439782	0.0	0.11603543022564061	0.0	0.0	-9.550375842037433E-4	0.0	-0.06936953080195893	0.02293908158544315	0.0	0.0
ENSG00000254760_rs148783636	0.2100588812826666	0.43351162788215736	0.9999966492491705	0.9999966492491705	0.7253101810980455	0.7605403334309618	0.0	0.0	0.0	0.0	0.0	0.9371084061100164	0.06394351709758501	0.15489056080110467	0.0	0.0	0.024255378670727933	-0.09992311856806108
ENSG00000215156_rs55832621	0.6346204735615046	0.5429878516731215	0.9999970821823081	0.20199937265582013	1.0	0.9999970821823081	0.0018549082351539284	0.3038921050902281	0.0	0.0	0.0	0.0	0.005196122126844194	-0.051698232639461744	0.0	-0.010167586262128268	0.0	0.0
ENSG00000215154_rs112367696	0.7279377111514447	0.7376099803434001	0.43905066763657874	0.11989170830808482	0.6966420361435671	0.1469401978357251	0.08384259856923829	0.39236711400741203	0.0	0.1420918899854007	0.2404163000481884	0.35491425147064515	0.0	-0.015758797316813372	0.2529758485753021	-0.1160315916563348	0.0	-0.4011549470174055
ENSG00000168306_rs6762104	0.9999975603294893	0.0011157544739723857	0.14906409462758996	0.9999980482635914	0.9999985361976935	0.9999988048104216	0.0	0.32109091437542236	0.0	0.0	0.0	0.0	0.0	0.2897703159549304	-0.5311230112562326	0.0	0.0	0.0
ENSG00000215148_rs11643898	0.9999991093658255	0.5976014143830365	1.0	0.3515153219701419	1.0	1.0	0.0	1.0776450734116203	0.0	0.02747762936644765	0.0	0.0	0.0	0.09652074141703758	0.0	-0.0554406720419823	0.0	0.0
ENSG00000266777_rs3744616	0.1671113234995122	0.7290301367895649	0.9344626956671838	0.9999981286336611	0.6431277888735266	0.6996187746948141	0.051853127932186896	0.3351079285867697	0.0	0.14670708959581671	0.197367214067552	0.14816771222225258	0.0939358696506641	-0.2714603670894998	0.0	0.0	-0.12101255725762651	-0.13803592180937957
ENSG00000171960_rs7543061	0.740190115178917	0.7766038719762438	0.8681209542639675	0.7744714157645538	0.4418320904928368	0.5754890892318814	0.0	17.41538770121054	0.0	5.058309482751607	2.9465199884908224	3.556271787589525	0.0	0.0	0.6101978938748711	0.0	-3.014643131140648	1.9695890370661133
ENSG00000171962_rs33997182	0.41785890113356616	0.6956938134039989	1.0	0.16697295988898198	0.2205002841071736	0.8451125581203787	0.3633933193709692	0.0	5.0949257326497115	1.0465316279152954	0.3334511523268915	0.8564005224261587	-0.099214825608691	0.0	0.0	-0.4972676100304158	-0.9502086383103822	0.41100097951309833
ENSG00000170631_rs12546639	0.23948683494045864	0.7110794620072545	0.6286898849477464	0.7949620717046018	0.9246685674562598	0.27044594117106	0.07229629516038649	3.374265651619484	0.0	1.0049679472783284	0.7160758755325525	1.5384468845563881	-0.11996942519401266	0.0	0.5488662882432783	0.0019312016033075582	0.0	0.4796076832233827
ENSG00000170633_rs117056373	0.8948581483501977	1.0	1.0	0.27697029435412246	0.4756193130965921	0.803493846915218	9.138648353306545	0.0	0.0	2.2573825298503705	8.100495977002533	5.350544625961142	-0.07152604090627172	0.0	0.0	-1.6146539054855598	2.247797459992782	-1.1078301929750736
ENSG00000170632_rs74366364	0.12048326760083639	0.48983098112281453	0.44652279268413864	0.5433609699578504	0.5311812091089884	0.9999979228162229	0.23778406330406665	11.146834260723296	0.0	1.2203693676944811	0.0	1.0314641798941218	0.3233070584685471	-2.0750279607242543	0.6829774673099195	0.026632879093003502	0.0	0.0
ENSG00000170624_rs73298688	0.9999980834324312	1.0	1.0	1.0	0.7315376671666096	0.9905574349878744	0.0	0.0	0.0	0.0	0.4976993610543264	0.08552052624708253	0.0	0.0	0.0	0.0	-0.023211415006541784	-0.0015256744780360561
ENSG00000171954_rs8113132	0.9999988842145934	0.4933773485755857	0.9999977684291868	1.0	0.4426266256017872	0.037957700461112465	0.0	3.6578572372771267	0.0	0.0	0.31667652248403766	1.8510410087705604	0.0	-0.5967557822191522	0.0	0.0	0.38995402368554666	-1.85361524834203
ENSG00000168310_rs1425553	0.20640723391022042	1.0	1.0	1.0	1.0	1.0	40.50262344435055	0.0	0.0	0.0	0.0	0.0	-0.5515640087735829	0.0	0.0	0.0	0.0	0.0
ENSG00000169641_rs115892653	0.6505667666077374	0.4145113361092706	0.30893455442390305	0.41451133611001456	0.016738425269264168	0.37442129144118685	1.5512324843355678	0.0	0.0	0.0	5.141498765096739	6.60605426655197	0.0	0.0	2.6307236144288924	0.0	-2.366286032893393	0.9778597522302581
ENSG00000170627_rs12306394	0.4328750789877559	0.24912257017212425	0.36606201404606187	0.4541717430398434	0.5565773966840235	1.0	0.0	3.4600008256782764	0.0	0.25748002299179756	0.14642553429568356	0.43262215097888007	0.0	-0.8746666230845588	-1.9953754759653513	-0.06843433418875328	0.5639134771411322	0.0
ENSG00000170629_rs6964717	0.4602768204790396	1.0	0.7515358866800689	0.2797779338124161	0.2199039416225944	0.6929898379651714	0.0	0.0	0.0	0.31357422171318144	0.02472189650558203	0.0	0.02231928571595619	0.0	0.2894950841828688	-0.20295926501762526	0.44018423628865844	0.1410271665096877
ENSG00000182621_rs2719795	0.4302420136745996	0.18963960572872907	0.9881127180259098	0.9881127180259098	0.9999974745622648	0.30051833527582816	0.15986764423408717	0.7515745341754729	0.0	0.0	0.0	1.8585859630501576	0.06544925903198143	0.8667077379361108	0.0	0.0	0.0	-0.38330858089241854
ENSG00000183935_rs67498669	0.304645989685433	0.04378283185049647	1.0	0.09652365689181253	1.0	1.0	5.451840426074434E-5	1.9999469390692108	0.0	0.0	0.0	0.0	-0.0431831441361058	0.6764096941802232	0.0	0.05328177376517506	0.0	0.0
ENSG00000264109_rs504781	0.26808124619583895	0.7348739870209642	0.3079623772495278	1.5478760507214862E-4	0.32529053533646024	1.0	0.01277345844521063	0.0	0.37701796956918443	0.06464862097951908	0.0	0.0	-0.012536666305955077	0.0	-0.29338455331234553	-0.14718140960368706	0.05159820769459921	0.0
ENSG00000182606_rs8528	0.8158428853261193	0.9433100098283448	0.9226231234416381	0.9999984032294247	0.9999971056075344	0.8384798286483465	6.2357396171714665	8.408776653006818	80.4531136409771	0.0	0.0	0.025552464153584437	0.11577507186655706	-0.30332810745352773	0.44287528537189597	0.0	0.0	0.47620973512495957
ENSG00000227184_rs12542653	0.9024694270079977	1.0	1.0	2.384942043853755E-8	1.0	1.0	0.0	0.0	0.0	0.8570211149326312	0.0	0.0	0.0027535105458646437	0.0	0.0	-0.18879705269762295	0.0	0.0
ENSG00000171970_rs35408992	0.4900274329247898	0.28790037346328456	0.5057655700799486	0.6350554460905662	0.586611963714603	0.913867835844454	0.0	1.0229590189521844	0.46299663662957746	0.4255716474042888	0.254209260058336	0.8301479635925807	0.0	0.20213081648587014	0.0	0.0	-0.17882731741121183	0.1367413903605603
ENSG00000227189_rs6826705	0.9999969278399237	0.9517397346763916	1.0	0.6266306845153242	0.9260965949386711	0.8831639275447396	0.0	0.08090535358365691	0.0	0.0783300007176485	0.0	0.11244018888008812	0.0	-0.0033111815030068864	0.0	-0.006964960854894621	-0.0015491827928520137	-0.007948057748241921
ENSG00000254789_rs12788084	1.5297763056310032E-12	1.0	1.0	1.0	1.0	1.0	0.6382926758275393	0.0	0.0	0.0	0.0	0.0	-0.6285832399931455	0.0	0.0	0.0	0.0	0.0
ENSG00000170634_rs6713088	0.5929937268252319	0.02132802147326396	0.8552375278501025	0.6033602959219705	0.3036309447615154	0.4490219228897999	0.0	3.2519753125020054	1.5844552421931557	0.539613349740296	0.0	0.0	0.0	0.6025613681655879	0.0	0.0	0.12143267269776714	-0.2414196708525964
ENSG00000170638_rs55955211	0.16188109296684594	0.7031660020107693	0.8139462285024479	0.7153301825277725	0.9999971761444665	0.6097139621977048	5.910080832321203	96.66526944253508	0.0	16.859779317414425	0.0	0.0	6.091190662594938	11.947030296079578	0.0	-3.3308070857423004	0.0	2.8096782468624264
ENSG00000168329_rs79659083	0.999998419341047	0.7406922833691143	0.9999985702401814	0.9999985702401814	0.22357158814476774	0.6823406780515455	0.0	48.021217063530614	0.0	0.0	39.492114089925046	468.27133280549594	0.0	14.16847098956844	0.0	0.0	-30.86800267363029	-17.23540494976549
ENSG00000182612_rs77740144	0.547482898396132	1.0	0.8676002284748504	0.003302994358645339	1.0	0.31864006777758414	0.0	0.0	0.0	0.14131198524776012	0.0	0.0	0.002877992293086402	0.0	0.010748533408225356	0.030772129028891364	0.0	0.06189958976320678
ENSG00000254783_rs11234601	0.5363774120941367	0.5713891859111042	0.7925158135303965	0.3155642226190538	0.5356472779840513	0.7763731507064884	0.09804921020836282	0.0	0.08740759013881545	0.0	0.4702249937287171	0.14445583220692026	0.0	-0.2944970268081096	0.1636780320842181	0.0303331612434528	0.009686757757851999	0.0
ENSG00000266714_rs76124218	0.7146582979031831	0.19530647002247592	0.27096924976561076	0.9807790947367597	0.9999989510993639	1.0	0.43692070541848593	8.096234903432226	2.586816360832295	0.7235101396504483	0.0	0.0	-0.11405359997861057	-3.489504429736249	-4.145307015339362	0.011995500380420018	0.0	0.0
ENSG00000182636_rs3743340	0.999999371343084	1.2945521345675282E-5	1.0	0.999998742686168	1.0	1.0	0.0	1.0318569742237602	0.0	0.0	0.0	0.0	0.0	0.5683518476993852	0.0	0.0	0.0	0.0
ENSG00000266718_rs9916217	0.5829280300976689	0.7553408091218665	1.0	0.5073263377130646	0.6704228362862308	0.6704228362862308	0.01988001194124855	0.5965641961668239	0.0	0.0	0.0	0.0	-0.016975797106357642	-0.109308407673097	0.0	0.02753891826978012	0.0	0.0
ENSG00000155099_rs4568579	0.04883967314234949	1.0	1.0	1.0	1.0	1.0	6.5653708456492	0.0	0.0	0.0	0.0	0.0	-0.09293316519423257	0.0	0.0	0.0	0.0	0.0
ENSG00000155097_rs72669327	1.7392753903777702E-12	0.07556385730008341	1.0	1.0	0.8984561348837068	1.0	5.607218945020024	0.0	0.0	0.0	0.0	0.0	2.975880027779276	-12.207601398530946	0.0	0.0	-0.25247917016165516	0.0
ENSG00000169660_rs1141463	0.9109854743254702	0.03149010801746699	0.21436938081258283	0.5672501552645108	0.9109854743209402	0.999997616585774	0.0	94.6081914338437	0.0	12.132948586145206	0.0	2.6249866830953366	0.0	-11.720021972665874	6.9791398478574544	-0.7105577248553989	0.0	0.0
ENSG00000171984_rs2326660	0.42669024953910495	0.6364089657994647	0.5857543805572014	0.7045697774413133	0.47982368101943296	0.42538558064890264	0.0	7.734267890055753	0.0	1.37632090341944	0.0	1.1035293429038764	0.06041605320219708	0.4528095725190554	0.3086137468221121	0.08488481241894683	0.35709568796455304	-0.6621096175159747
ENSG00000228444_rs9530453	0.7704724262013094	1.0	0.5932105328237622	0.8672040470470564	1.0	0.2649794836844106	0.0	0.0	0.0	0.5985843003352939	0.0	0.2363536991979542	0.00267571275672193	0.0	0.14593822574151163	0.005364809105272801	0.0	0.12717184999412387
ENSG00000167005_rs8056171	0.4828583730079008	0.4528102690844158	0.6410829759009675	0.6758231646907706	0.7652840821715047	0.6730888189602734	5.319544868044922	0.0	0.0	1.113381402001022	11.448436038490255	3.1076476667367112	0.0	-3.8928457175112547	2.562795892088864	0.19427705897813016	0.0	1.8782776404771604
ENSG00000228446_rs13029125	1.3007227842043445E-4	0.8074151760338316	0.18362405426843653	0.091972374425623	1.0	0.6795277643335862	0.023367184970426478	0.0	0.0	0.0	0.0	0.0	-0.020998742802417567	0.006619967779715416	0.0512028859068164	0.011729896281540187	0.0	0.007441722451885474
ENSG00000167004_rs7175129	0.999996997988121	0.009186195758758786	0.9999967998445844	0.9999977828672912	0.261035249491833	0.7090904272136187	0.0	205.84876918350616	0.0	0.0	25.1202548297463	81.4255549545992	0.0	-26.15704323997076	0.0	0.0	6.08302976602492	3.5311543161940344
ENSG00000170647_rs11224435	0.9999987119798799	0.9999984225039635	0.056952646822330144	0.9999985599497274	0.9999987119798799	0.3588716059751771	0.0	0.0	1.0895757108958115	0.0	0.0	0.16104029107801057	0.0	0.0	-0.23193342302018566	0.0	0.0	0.05945193631308016
ENSG00000254739_rs57195489	0.06175076839401161	0.6212813859711721	0.5566533027551708	0.42904216598489164	0.912043647481551	0.6278164095125316	0.0027347868054246527	0.0	0.057860478824833195	0.03862878399698486	0.0	0.0	0.010705082220255648	0.0	-0.11687863271887296	0.01330290452999945	0.0	0.0019247963296408234
ENSG00000155096_rs2436854	0.6521826521858866	1.0	1.0	1.0	0.22520059831439854	1.0	12.509685900722802	0.0	0.0	0.0	1.3930858384009033	0.0	0.13430745342113132	0.0	0.0	0.0	1.9516164696399803	0.0
ENSG00000266709_rs1052686	0.4283934988692699	1.0	1.0	0.0019958524035732506	0.41019538922092924	0.09195252804453358	0.0	0.0	0.0	0.02048690173797018	0.3516288515556605	1.159853141109808	0.022521269101588692	0.0	0.0	-0.2405024343621668	-0.12949656563230344	-0.41156601484313615
ENSG00000155093_rs191599549	0.5304421600774873	0.3383894356695505	1.0	0.9999988273797826	1.0	1.0	1.8433418474030179	0.0	0.0	0.0	0.0	0.0	0.66845528108818	-7.697826397908243	0.0	0.0	0.0	0.0
ENSG00000155090_rs17773903	0.9429573129151287	0.4698890457520404	1.0	1.0	0.928294290576769	0.647704300075955	1.7023225067794405	33.936181664882334	0.0	0.0	0.0	12.119328710522355	0.046083142187477236	-3.916755278943969	0.0	0.0	0.0771864974347756	1.3346681803519271
ENSG00000183955_rs28690326	0.7171732986784123	0.391964921896667	0.2188584377677697	0.4390529637103684	0.07618943387723143	0.004096729124770437	2.7108664264652695	3.278520332609278	2.961412439422157	0.5572231406027496	1.6075890611160382	0.0	-0.18753058083486837	-1.653297900846327	0.0	0.0	-0.9102075139906853	2.3270379980810643
ENSG00000182628_rs4246417	0.8609809314712092	0.9999988857756479	0.9337645291303105	0.15417868056245543	0.019823604568113384	0.07562287993590222	0.020238192553979906	6.428659214743607	0.0	0.0	3.022265202067822	0.5369838707739657	0.014823490653156432	0.0	0.0	0.18600087169603297	-0.8593188756502038	0.9559712045413128
ENSG00000228451_rs4872431	0.07518418742684818	0.43207494147588	0.8871217721706514	0.559686339085916	0.6076039573762336	0.16019721555601774	0.0	0.03009763258791339	0.46866437061751515	0.0014680051209052354	0.20512356547305466	0.0	-0.0596669587721907	0.3292738890672636	0.0	0.0	-0.0023147634512123757	-0.23575022232197482
ENSG00000229780_rs6426935	0.7374044142815702	0.6185012340908694	1.0	0.10592019293266941	0.2721307694849795	0.696937342357562	0.0364163744412846	0.0	0.027495099283580845	0.0	0.05448483357732543	0.05964895582002926	-0.003399107820213211	0.0	0.0	0.025928827602079995	-0.03937286643581582	-0.02027672562188246
ENSG00000254718_rs6573298	0.983041992335917	0.9002800904922625	1.0	0.24841827204928646	0.46850472335238336	0.8978460885480559	0.012750533328220388	0.80082594751761	0.0	0.0	0.0	0.0	4.946114114227363E-4	-0.02298217287965788	0.0	0.017897024294089604	0.025124622687639566	0.005550784338779334
ENSG00000171992_rs10072819	0.9999985074606155	1.0	9.124027420277514E-4	0.9999983499356255	1.0	1.0	0.0	0.0	27.973871633606326	0.0	0.0	0.0	0.0	0.0	1.1983506678272324	0.0	0.0	0.0
ENSG00000227124_rs13069699	4.088012739743574E-4	0.022814012119243388	0.9999972033347022	0.4162940813854369	0.6161465409069914	0.03600328436215228	0.0	0.0	2.5592989508837705	1.1307472989194467	0.0	0.12243060656649336	0.20436638699157644	-1.1907699468373303	0.0	0.07133423094192139	0.0	0.7673442240545161
ENSG00000228452_rs10493114	0.8723129211999997	0.8929758200940857	1.0	0.054690131331703196	0.48994818512303406	0.3258637545067352	0.0	0.6285927066522711	0.25088143600245877	0.1303956331490175	0.03591952569055919	0.16228466134383032	0.0	-0.0064713460304245225	0.0	-0.08824894046628252	0.0697079572023507	-0.12451738695650691
ENSG00000167014_rs112089470	0.09414115953330016	0.18130436633024805	1.0	1.0	1.0	1.0	0.010988828178257989	0.0	0.0	0.0	0.0	0.0	-0.04797504149004886	0.2584992467065353	0.0	0.0	0.0	0.0
ENSG00000215190_rs9404713	0.44184436443239916	1.0	0.7773391339870359	3.8841207038786685E-5	0.8702203782720248	2.509149746673378E-4	0.1470321728617612	0.0	2.9622307681218394	0.7903714686287323	0.4387498535612802	1.0214189890822967	-0.0433719204798406	0.0	-0.33428453319938267	-0.7046919492505535	0.05502377757145346	-1.6201524359154993
ENSG00000155085_rs13201430	0.6511074648719049	1.0	0.847141773342694	0.341806409043105	0.9470533297133128	0.10608418119891794	0.33488630821185766	0.0	4.38623187242128	0.07990470854850378	0.46997284368601294	0.9704879199012655	-0.015318085272717778	0.0	0.14008701612227198	0.10871287407863232	0.014410429451442712	0.4712192909116835
ENSG00000215196_rs2731792	1.7941623742245838E-9	1.0	1.0	1.0	1.0	1.0	0.17589212706525614	0.0	0.0	0.0	0.0	0.0	0.03300871022872643	0.0	0.0	0.0	0.0	0.0
ENSG00000183960_rs1372547	1.0	1.0	1.123696444738087E-5	0.9999986186116999	1.0	1.0	0.0	0.0	6.916944664414492	0.0	0.0	0.0	0.0	0.0	-0.6516649610207474	0.0	0.0	0.0
ENSG00000215193_rs362141	0.341797019357582	0.4452005379194588	0.21331084603621753	0.19415981052021603	0.44237148015933314	0.5116025044293513	1.606375032535652	16.117582710413206	3.5440745768903605	2.976960061070958	7.285061447826136	4.247586320152912	-0.15239508809751534	0.0	0.0	0.0	-0.6319519352301401	1.8376309305478884
ENSG00000183963_rs5753431	0.95208083035303	0.8435284768177069	0.10500152078396152	0.4624776880878787	0.9182173593685566	0.9355704894787787	0.0	5.718990845334974	0.07596067391620703	0.14591053603825396	0.0	0.0	0.0	0.062328736056087665	-1.5333025652502954	0.09371615702149819	0.0	0.0
ENSG00000143093_rs34762282	0.38975402736723497	0.5345583413306499	0.20072973422748253	0.6645116266703001	0.12161683707748216	0.674886612891342	0.7219549057066837	0.0	0.31390189749567693	0.13675441985925324	0.7963901419403268	0.9610839920708422	0.04201722282745295	0.0	-1.908663707628444	0.0	0.457537709539659	0.0
ENSG00000242766_rs112598531	0.9999989358890919	0.9999982841727173	0.24604558820947475	0.9999989358890919	2.7229191856903423E-4	0.9999982841727173	0.0	0.0	0.0	0.0	0.170310587804389	0.0	0.0	0.0	0.20515017410859474	0.0	-0.3782913853015842	0.0
ENSG00000169682_rs3922668	0.6223067208575634	0.7272813490045419	0.31052645233796894	0.8252153472640928	0.8877216238378749	0.6259767704999193	0.03820114287598693	0.37740917246185735	0.0	0.5444309448302928	0.4543619265479396	0.8536759069840957	0.033196289265798665	0.0	0.40811842912886553	0.002136509576496931	0.0	-0.16875409795291868
ENSG00000168350_rs72711952	0.9999991382625645	1.0	0.8423005260707952	0.9999992963943303	0.9999982061504801	0.04237030715586321	0.0	0.0	1.951883623005751	0.0	0.0	1.8728250973811797	0.0	0.0	-0.2750723169876721	0.0	0.0	-1.4917504681721232
ENSG00000227135_rs4925558	0.19690549067539853	2.962158520560809E-4	1.0	0.7260946907158439	1.0	1.0	0.0	0.0	0.0	0.0	0.0	0.0	-0.008737194458037825	0.18134287390755371	0.0	-0.005139585230946427	0.0	0.0
ENSG00000170677_rs41537545	0.14639508333854567	0.27832515816671455	0.9999981463631985	0.9999981463631985	0.9999981463631985	0.9516303994882933	0.0	3.11172031024079	0.0	0.0	0.0	0.0	0.06465800655126275	-0.3270087500415783	0.0	0.0	0.0	0.005739932133550222
ENSG00000170667_rs3800988	0.4198281408962995	0.2569404623860069	1.0	0.7838614276030986	1.0	1.0	0.00902732671283713	2.68787864726861	0.0	0.5373024763990822	0.0	0.0	-0.07875669131835551	-0.8041247921285481	0.0	-0.03230942767064988	0.0	0.0
ENSG00000169689_rs3934983	0.9201638135134645	0.6003045862773391	0.9201638134954134	0.05903254038637129	0.9999979136482322	0.9089520564710479	0.0	17.597089131349094	0.0	1.7603404854048	1.7414107069369087	2.3309349177798726	0.0	0.6052887577078953	0.0	-0.6206248291673927	0.0	-0.13740058978227254
ENSG00000168356_rs7433352	0.47855074408473375	0.6787119730312494	0.6265611258275978	0.7616158650618087	0.3663537673835011	0.48116512671947664	0.0	0.0	0.11634796239515216	0.05555223455901524	0.029192036901774927	0.0	0.002218045041200903	-0.0549277749836405	0.05577249248519602	0.0	0.0	0.04566845591731743
ENSG00000254759_rs185567547	0.9142369658526348	0.3905075354413541	0.7528607463310366	0.3106340726565413	0.2638662017650958	0.7528607463310366	0.0	0.010752908305546769	0.0	0.0027051040130032606	0.0	0.0	0.0	0.15124379156580345	0.0	0.06180016150680814	-0.1779915835270267	0.0
ENSG00000169683_rs4513161	0.9999988631055786	0.6515760126426022	0.6873159924603494	0.06544502453924539	0.7922201487707615	0.4824790644134823	0.0	14.497023413934327	0.0	1.0168889068813216	7.884488383023305	8.580279402561002	0.0	-0.6365531197055617	-0.5288754809419731	-0.8241564012557748	-0.2613630944431443	0.9179964285951674
ENSG00000215187_rs870978	0.6824842558307197	0.5055528464480346	0.6824842558307197	0.4602917547355756	0.999997212896606	0.054228646063908426	0.0	0.0	0.0	0.15189480372648853	0.08434736130288845	0.026422299746282317	0.0	-0.06230475718546456	0.0	0.013690699583049354	0.0	0.14255780033788687
ENSG00000254750_rs1792755	0.06041541597889699	1.0	1.0	6.432568422365392E-8	1.0	0.3071116556312662	0.0	0.0	0.0	0.548295086132386	0.0	0.0	-0.03194803108368974	0.0	0.0	0.2295013805727833	0.0	0.09788870229209141
ENSG00000181315_rs3800303	0.04595382195978681	0.9999976546055702	0.7165732124717317	0.647771286842882	0.19142718847773554	0.11176507823558424	0.12372258657746583	0.0	0.0	0.0	0.27466794321616744	0.0	-0.034434692557186335	0.0	-0.056717902696677924	0.0	0.1611421449105855	-0.1728063319673905
ENSG00000242779_rs170669	0.32061355525342927	0.001277911446694091	0.6651403799857276	0.2508468562232742	1.0	0.1745135095446071	0.0	0.0	0.0	0.07157204112227282	0.16588242287183483	0.0	-0.026707999166652726	1.0411858226225803	0.0	-0.06639456387263887	0.0	-0.22475868732970974
ENSG00000183977_rs2929415	0.019580933221581498	0.5161547769492817	0.5148895711534391	1.0	0.048517644098237	0.9025708411879553	0.006700970059703905	0.12325236093463428	0.0	0.0034172472682029763	0.054345438654809924	0.0	-0.039275294959432	0.009371882264177633	0.0	0.0	0.12290094660636296	0.05481720742200175
ENSG00000239127_rs55809359	0.16852829152666104	0.33992022035481595	0.34766326940832026	0.38665608316317845	0.34452951017528066	0.9666494308803844	0.010432560921682333	0.0	0.8720721832484349	0.08363042628921931	0.0	0.2868637952084967	-0.0200197990053126	0.0	-0.029213464613385916	0.05997313219849792	-0.059381018341052694	0.0
ENSG00000156398_rs2902548	0.020420313798133027	0.6741415698321627	0.18028563290004485	1.4168995245977811E-6	0.119669778399901	0.9999984156716607	0.04682713290352131	0.0	0.41111365849561304	1.6733098285481247	0.0	1.8663290023922425	-0.1898303979386249	0.0	2.131775427308247	0.7462612606442923	0.3629491381557901	0.0
ENSG00000155066_rs3112990	1.0	0.6220908816836741	0.8708838052031184	0.46402047951142533	0.6210471189583069	0.2580035952072096	0.0	0.0	0.08171008461617726	0.07766238244933578	0.07987060074607671	0.20113989437024274	0.0	-0.02204981971671753	-0.03516715566040935	-0.023061086758502967	-0.03121756764159676	0.08662430440937141
ENSG00000156395_rs112327415	1.0	1.0	1.0	0.001931066330939979	1.0	1.0	0.0	0.0	0.0	0.6844207023135073	0.0	0.0	0.0	0.0	0.0	-0.18690385877278834	0.0	0.0
ENSG00000169692_rs145716493	0.8840566775202665	0.6722026983989365	1.0	1.0	1.0	1.0	3.9958011731870724	69.09188503957468	0.0	0.0	0.0	0.0	-0.46261592581861055	10.121682327542365	0.0	0.0	0.0	0.0
ENSG00000253409_rs2855959	0.2535925228977134	0.9921011687952137	1.0	0.41540552105694517	0.7135905180980013	1.0	0.03093560956706495	0.0	0.0	0.12307858195443808	0.17484252338764142	0.0	0.031900495197935405	0.0019810487813110276	0.0	0.060537831040212126	-0.05570867431022419	0.0
ENSG00000228477_rs6664244	0.9999972675642801	0.8745158841879849	0.9999976336412523	0.9634559335281344	0.6181811056659896	0.999998524316052	0.0	0.38119014139152735	0.0	0.035885661210795894	0.0	0.0	0.0	0.007090126022800159	0.0	-7.015714505632115E-4	0.010073852272644849	0.0
ENSG00000228476_rs6049207	0.627541484687296	0.9999987039432643	0.7176181537188147	0.7176181537188147	0.02862995322230444	0.4039514827965496	0.0	0.05197903981707882	0.0	0.0	0.05391093618762175	0.0025848817518048938	-0.00372062641575519	0.0	0.0	0.0	0.08247579793209321	-0.05675810586850405
ENSG00000167037_rs139622	0.9999976354356062	1.0	0.18528846522856401	0.9999977282000144	0.913029894645156	0.45571985789402547	0.0	0.0	0.0	0.0	0.9216367730901742	5.891057299356819	0.0	0.0	-1.2927737500599152	0.0	-0.03450780970077455	-0.34375990191530104
ENSG00000167034_rs7005539	0.0	1.0	1.0	1.0	1.0	1.0	0.4441231070882978	0.0	0.0	0.0	0.0	0.0	-2.8851051790081663	0.0	0.0	0.0	0.0	0.0
ENSG00000169696_rs8074498	0.731858736135151	0.0022032379487560982	0.9999977007470262	0.8201711659714347	0.7073352352141882	0.3552287134169466	0.0	31.170129958844647	6.286812348279882	9.485977027559018	2.289140071683119	8.106660001446556	0.0	-8.203539273188104	0.0	0.08918491352783547	0.835141093363058	2.312067986505215
ENSG00000179010_rs4642308	0.2559174189801474	0.011323786798728586	1.0	0.09882754502539348	0.694264640059894	1.0	21.70654953478501	64.93968293260656	0.0	0.30446239938359687	0.0	0.0	-1.9377796474759768	37.79872629180242	0.0	-3.922866512520599	-1.9397061675164209	0.0
ENSG00000179148_rs55667186	0.999998227211974	1.0	1.0	1.6187723658189768E-6	1.0	1.0	0.0	0.0	0.0	0.1611382107832083	0.0	0.0	0.0	0.0	0.0	-0.0187529538164593	0.0	0.0
ENSG00000266912_rs62103915	0.04517615594615598	0.557498678643003	0.27057555348137186	0.4103107283482308	0.7815709475021808	1.0	0.0	0.0	0.0	0.019599137605275947	0.03608540866424412	0.031154184773188962	0.01001729809146635	0.010891730909273187	0.07442274932337557	-0.02850267384586867	0.02056875793195846	0.0
ENSG00000181467_rs10935915	0.1726699886730808	0.09576215528028054	0.9999980283373912	1.0	0.29748112116846714	0.9387277914584163	3.684578893262402	26.507827090667007	0.0	0.0	9.77082669048844	28.060825871353444	-0.7387495370954775	8.704547045546235	0.0	0.0	-1.583442556137086	-0.1931460111645353
ENSG00000143190_rs3767434	0.0935660401535865	0.13073325521862644	0.4503490760607195	0.9999982450254641	0.9570757666248902	0.9570757665635031	1.872135918077924	12.300360383305888	6.478521743263369	1.279508731171592	0.0	0.0	-0.6576144060357445	5.046057005616446	3.3280265834174823	0.0	0.0	0.0
ENSG00000266910_rs145654173	0.9999984438170826	0.7044884839778107	0.9359629182972796	0.4435295607636668	0.9601019672797526	0.744555490096646	0.0010550034439001897	0.0	0.0	0.10303580244201	0.13610750420259843	0.28666879297388337	0.0	0.04972867015518187	0.0	0.06239362028440698	0.011846172440772896	-0.1059789469888123
ENSG00000179144_rs35222868	0.5879248428147186	0.7761316712324033	0.8799095124999473	0.9999989165313534	0.8799095125031666	0.21640444996607133	0.0	63.61110508480015	0.0	30.071478806523135	0.0	11.86695408455327	0.4786347171337927	-5.012545851885581	0.0	0.0	0.0	12.416494530051697
ENSG00000266913_rs73513642	0.14419673409913591	0.009227753732746535	1.0	0.9999984547923554	0.44893263846362175	0.5842565665432091	0.0	1.1421216142259802	0.0	0.0	0.0	0.0	0.02018968149343421	-0.43096181744729994	0.0	0.0	0.025492685292218622	0.029631569040751492
ENSG00000228649_rs9639444	0.7531870199528575	0.6673683245525597	0.7057680627736719	0.07250217488409749	0.8840014577785023	0.22722384501074122	0.007212023416292143	0.0	1.3012365066776008	0.15856686508965825	0.26684241620976606	0.08462045610474274	0.0	0.0	0.0	-0.09193967200476755	0.048334699866545844	-0.1610119763017997
ENSG00000204677_rs143273165	0.9999986085759588	1.0	1.0	2.4026212952499293E-7	1.0	1.0	0.0	0.0	0.0	0.3821602923651597	0.0	0.0	0.0	0.0	0.0	-0.16910075607236077	0.0	0.0
ENSG00000168495_rs59163347	0.014148003196498227	0.06165034029965044	0.010995481026761955	0.004567142911202304	0.4444217926195093	0.15974678240422902	0.0	4.550026443966143	3.0177257329904914	1.9644539387298696	1.5955453199282168	4.892473477252146	0.4135465583430959	-2.5404021668137546	0.0	0.0	-1.0180824987108823	0.0
ENSG00000143198_rs4147594	0.9999988453889123	0.036703463590805896	1.0	7.674991194583924E-5	0.2927774213484148	1.0	0.0	41.96949504508136	0.0	0.7256943962654907	0.0	0.0	0.0	3.5838164752621275	0.0	2.5252342913766266	-1.2633122541764827	0.0
ENSG00000143199_rs12136645	0.41551314217991775	0.9541388992924081	1.0	0.689936910203578	0.2593551747791024	1.0	0.0743769233463336	0.0	0.0	0.0	0.0	0.0	-0.018996647736507565	0.008914490517806364	0.0	0.006114916036450078	0.030576320644563202	0.0
ENSG00000181458_rs7431846	0.9999989224765713	1.3080750711635947E-4	0.9999978449531426	0.9999978449531426	0.9999984761517533	0.9999978449531426	0.0	0.4703122265943171	0.0	0.0	0.0	0.0	0.0	-0.4224427826990913	0.0	0.0	0.0	0.0
ENSG00000241609_rs3761959	0.9999979404008502	1.0	0.1618311492188652	0.9999986705344655	0.2763545608706244	0.5828744731834348	0.0	0.0	1.8655605661947117	0.0	0.0	0.12116238239148458	0.0	0.0	-0.23273169011615413	0.0	-0.039419577806051216	-0.0427977885688006
ENSG00000239305_rs4832046	0.40398870960651045	0.3171290895907588	0.5086554622891986	0.3237542199887973	0.3064536799116496	0.7776249692156783	2.420801217919313	0.0	0.22071215048097206	0.5340258211386659	0.0	0.4489930180639118	-0.055862920004874764	0.0	1.5840883366373573	0.0	-0.3621040333465912	0.0
ENSG00000266904_rs248944	0.9999982890265514	0.9999974335398272	0.9773854871643397	0.33813737610390693	0.9999974335398272	0.19914704816855067	0.0	0.0	0.9103619178717399	1.484829989234148	0.0	0.48475420113383527	0.0	0.0	0.019311023274507212	-0.08731813963226767	0.0	-0.2982732703351133
ENSG00000181472_rs9371510	0.5211599502863016	1.0	0.43881407234014214	0.9999994191513203	0.6589506880303467	0.5550740039587332	3.1351086945818034	0.0	1.1242517895768664	0.0	6.268799529818265	3.6172711725510664	0.19865789976758982	0.0	-5.310032787368185	0.0	0.7427156729439318	1.5686865126927856
ENSG00000143183_rs536109	0.9999976275713606	0.8308594220541483	0.821229441960748	0.8212294419587405	0.317373560346894	0.783128107520356	1.931591669867954	22.222011570669643	0.0	0.0	2.468035723068526	3.8866372380441434	0.0	-2.4814234178398635	0.0	0.0	1.6125291914273834	0.7840776181338889
ENSG00000229980_rs12949115	0.6398545376789149	0.7044044185372724	0.24875555199057697	0.13550766117166158	1.0	0.5844279185553433	0.0	0.6296265950040856	0.0	0.17720680096870758	0.09869106439249682	0.0	-0.004748291348131757	-0.015779324748737663	0.35731577039535906	-0.058704469046354894	0.0	-0.07726372915048622
ENSG00000167173_rs8039761	0.06686609789961773	0.7042891949574009	1.0	1.0	1.0	1.0	85.22017026403664	0.0	0.0	0.0	0.0	0.0	3.7417169501545344	-12.296304997018952	0.0	0.0	0.0	0.0
ENSG00000254918_rs329642	0.06759063230944362	0.16108294197399398	1.0	0.023944312621290265	1.0	1.0	0.0	0.0	0.0	0.46922259741904987	0.0	0.0	0.03362655260870128	-0.18258080349036263	0.0	0.0796003826621731	0.0	0.0
ENSG00000228653_rs35224539	0.9999983919322907	0.8167698021310885	0.8625591764320771	0.678854259103495	0.7602864640272204	0.2838846988296009	0.011813111836975329	0.0	0.10439458137238199	0.048040637999210364	0.042137585390734346	0.07808547565206349	0.0	0.0	0.05179971410321324	-0.00919769669450357	-0.01631120558933546	-0.05549806051396258
ENSG00000228651_rs79852255	0.9969660294271835	0.6730537711806963	1.0	1.0	0.9212807064744872	1.0	0.011217107143713274	0.15682421697050986	0.0	0.0	0.06575349654780546	0.0	-2.0852834201809674E-4	0.11166002845873145	0.0	0.0	-0.01087232867010819	0.0
ENSG00000228655_rs12477455	0.9999972992974309	0.3551832062602195	1.0	0.6730555345584687	1.0	1.0	0.0	2.64921833347216	0.0	0.18959279762745643	0.0	0.0	0.0	0.3020901937701644	0.0	-0.04522427898403223	0.0	0.0
ENSG00000143184_rs4276892	0.9999980438491405	0.5196016274133026	0.9999986636945635	0.999997577740693	9.430202811633315E-6	1.647434078044796E-9	0.0	0.0	0.0	0.0	0.2691982796417681	2.1466077362769864	0.0	0.11317310352469638	0.0	0.0	-0.6779265974901817	-1.626520867627827
ENSG00000179151_rs3825943	0.15692030735474727	0.17291502221086097	0.49091170860319544	0.5214075633119892	0.7361435102436201	0.15296536299370567	0.0	12.490328955790984	15.094271576018995	8.162069075518426	6.448500554777802	0.0	1.226131352134011	-13.251462289059397	0.0	0.0	0.0	6.175582219207403
ENSG00000143185_rs141673522	0.9999972354466296	1.0	1.0	0.9999989014778824	0.03504646896334396	0.0	0.0	0.0	0.0	0.0	0.093534407037267	2.0771846379534975	0.0	0.0	0.0	0.0	0.8073125062168184	4.544394292873585
ENSG00000179152_rs9873604	0.124802286994252	0.320531106876071	1.0	1.0	0.9999990362573589	1.0	1.6305403197926713	4.433950635784419	0.0	0.0	0.0	0.0	0.21256505908380946	-1.0371274432891457	0.0	0.0	0.0	0.0
ENSG00000182795_rs74441312	0.8352706870974947	1.0	1.0	0.7972689490626923	0.939244030888845	1.0	0.22641590608339734	0.0	0.0	0.0	0.15361065164225998	0.0	-0.01833640506482029	0.0	0.0	-0.08226415423715795	0.05177476503007507	0.0
ENSG00000182796_rs12372076	0.6390744236651106	0.6229394619065368	0.16258103764878584	0.23919495493480836	0.9999982491182389	0.40935339874838195	0.48540248530052327	0.0	0.0	4.9731299152684185	1.641781477171069	4.06241859630345	0.024523311191922418	0.0	2.9608348996634453	-0.9978364344716163	0.0	1.5694649711193285
ENSG00000180139_rs1324551	0.6865647958417669	0.5834135888194202	0.1341784396908864	0.4465801697300761	0.6552826412223538	0.44658010940101045	0.0	0.20997316364558188	0.0	0.07652624650193554	0.06637995367402032	0.0	-0.011978544462003006	-0.05142580537997652	0.23187752553599478	0.0	0.0	0.0
ENSG00000239300_rs13392064	0.4182612594884222	0.5411571472663244	0.8647257372481991	0.3177371777764958	0.5208360084581485	0.5143539732711271	0.0010858134064499366	0.1203343567956416	0.0	0.07128042470061857	0.03541973757182222	0.0	-0.018224687957948953	0.13493895180860876	0.0	0.025178158704128564	0.007247371963967324	0.0
ENSG00000180138_rs9576170	0.06213579062669816	1.0	1.0	1.0	1.0	1.0	0.1643281999840247	0.0	0.0	0.0	0.0	0.0	-0.008055358033573224	0.0	0.0	0.0	0.0	0.0
ENSG00000155158_rs11792305	1.8901685656769196E-4	1.0	1.0	0.7064676067902884	0.4524830743626411	0.2600830439236116	0.061683619139543074	0.0	0.0	0.8638953419794309	1.2183429992429624	2.8130045668784307	-0.20340587493181633	0.0	0.0	-0.06285562008389657	-0.26752446868526214	-0.5545962938782687
ENSG00000215302_rs150286693	0.02456159405091307	1.0	1.0	0.5686232355596728	0.4360431909670711	0.1471419951661026	0.0	0.0	0.0	0.0	0.4146427621760475	0.0	0.07721539254091342	0.0	0.0	0.09233781425295845	-0.33259612694377083	0.3861185537321483
ENSG00000266934_rs8072961	0.42799355146931417	0.7987799720766466	0.7069242916213243	0.9999982892550664	0.34583064612025294	0.7987799720766466	0.058622459366635696	0.0	0.0	0.009002400433728111	0.06207344972295731	0.0	0.014663288074046509	0.0	-0.15963900102258874	0.0	-0.11644864271172353	0.0
ENSG00000180155_rs13279795	0.9999986069780681	8.912534671279282E-6	1.0	1.0	0.9999975304360632	0.0316091924086922	0.0	7.004399868568661	0.0	0.0	0.0	3.5140853909229257	0.0	-2.9879940716627504	0.0	0.0	0.0	-2.002765654111443
ENSG00000215306_rs8017022	0.016211585789852823	1.0	0.5093041089107666	1.0	1.0	1.0	0.04520769674853747	0.0	0.09574579976553464	0.0	0.0	0.0	0.01428837193690413	0.0	-0.06450425259107492	0.0	0.0	0.0
ENSG00000215305_rs11699077	0.4919091647149757	0.664302744769097	1.0	0.5508892296653016	0.4569872763709085	0.11761642419787077	3.4271023908818647	49.29455329640749	0.0	0.8293474676202066	3.868779683507423	19.27603021697064	-0.46806580276773707	2.79670487219267	0.0	0.590094696331191	1.7798334935180589	4.791181467017454
ENSG00000131183_rs6556313	0.9999975880856983	1.0	1.0	0.9999991644883772	0.24782788989268	0.09858714771773036	0.0	0.0	0.0	0.0	0.14502012829872368	0.6020662277760651	0.0	0.0	0.0	0.0	-0.045847012643234666	0.12480937220453986
ENSG00000167182_rs1317850	0.9999972396780294	0.9257714741806407	0.3476212096595841	0.4692032515566228	0.07306966081634236	0.3963766723205189	12.75160263854221	0.0	0.0	1.5973980090800253	0.0	0.6689078538670997	0.0	0.0	-7.406229662384187	-0.912687422040272	4.608852761184501	-2.9281825031013446
ENSG00000204650_rs118086963	0.012166267135666708	1.0	0.07412275769081722	0.3783782124502717	1.0	0.39493198824251097	0.13733367748550318	0.0	2.4670729299845506	5.432206412932973	0.0	3.5564895562552907	-0.3175805467899837	0.0	-5.129034655599236	-0.31276741846709544	0.0	-0.8628354856386579
ENSG00000167183_rs11650043	0.05779523548920196	0.9713291880619301	0.9713291880619301	0.7624013245307101	0.9999991280414461	0.5059963261668641	0.01205065196461582	0.0	0.0	0.040574287592694686	0.04894644304194035	0.0	-0.0225819103116694	0.0	0.0	0.008238832944787266	0.0	0.025702954532151948
ENSG00000131188_rs2544810	0.07969299724129009	0.677268086871974	0.9768196142489944	0.7307626574685093	0.8483829958214189	0.3274823373936049	0.6846737086613602	0.0	0.6104704210792316	1.1475351506622142	0.0	0.0	-0.09318465329300851	0.0	0.0	0.0	0.06007385872657204	0.350859450548148
ENSG00000226002_rs12671632	8.788814120919142E-11	0.5600625151666444	0.2898397351625833	1.0	0.6402324203777765	0.2898397351625833	0.0	0.0	0.0	0.03223968145717718	0.05021325727177891	0.0	-0.09909117722805955	0.15205973735903366	0.0	0.0	-0.02564392460804931	0.0
ENSG00000266930_rs10414757	0.7286854042697837	0.01995481039647007	0.4612062810930396	0.9999987903041101	0.5475039995112073	0.21936426341031467	0.0	0.9153348001296342	0.06216340717379026	0.13987023449270808	0.11398113403819082	0.0	0.0	-0.318753407821318	-0.21457959722339182	0.0	-0.049547754219150926	0.16100299580311625
ENSG00000131187_rs2731671	0.0018205791492188483	0.012734378276962555	1.0	1.0	1.0	1.0	0.08973270239256854	0.1843639412811724	0.0	0.0	0.0	0.0	0.3168891261902913	-1.8982167629642346	0.0	0.0	0.0	0.0
ENSG00000228663_rs6702	0.9999975485450446	1.0	0.49323795237722934	0.3916110972055443	0.2329536092955089	1.0	0.0	0.0	1.131139574063349	0.14310709243509323	0.0	0.0	0.0	0.0	-0.17674235413705633	-0.029778037244898577	0.06907849582205254	0.0
ENSG00000228668_rs60306481	0.8548077227416051	1.0	1.0	0.9999980544224316	0.0	2.7546853686999384E-12	0.018707993261891823	0.0	0.0	0.0	0.5709640463960538	0.12483599245884307	0.005066297449227144	0.0	0.0	0.0	-1.312035303118254	-1.7970418246394695
ENSG00000203326_rs71363331	0.20151263637751726	0.7096424743596264	0.9999986503891242	0.5514203063599182	0.13309867092747996	0.7103387140152668	0.010317354308697412	0.0	3.5215790623323935	0.7044293992562648	0.22297957687726178	2.274634419391114	0.06195870702530161	0.0	0.0	-0.143195534024165	0.4882507923349814	0.008254742000323955
ENSG00000226004_rs10872479	0.9999991252065512	0.002078034435613607	1.0	0.9999984848133006	1.0	1.0	0.0	0.27664296436267616	0.0	0.0	0.0	0.0	0.0	0.05909777009215709	0.0	0.0	0.0	0.0
ENSG00000230989_rs707236	0.5848204434757083	0.30183039225801644	1.0	1.0	1.0	1.0	3.4738359290015506	43.61331026015068	0.0	0.0	0.0	0.0	-0.2644117959068144	3.749986665773886	0.0	0.0	0.0	0.0
ENSG00000254952_rs600194	0.12421567915869114	0.030707229452830442	1.0	1.0	5.48264617524552E-4	1.0	0.0	0.0	0.0	0.0	0.0	0.0	0.021550589476305608	0.2724095041953572	0.0	0.0	-0.5627389836241705	0.0
ENSG00000204653_rs1274698	0.8172653723233185	0.7628957904035248	0.6993410945835061	0.03236169621324647	0.8227860655302218	0.0026672548864965506	0.0	0.0	0.5971012181917714	0.34456114624560635	0.08983373666412106	0.08399185844254303	0.0	-0.07944383244998551	0.2042664048827299	0.13855104160333578	0.0	0.50815127510088
ENSG00000167186_rs11643792	0.015400975952366558	0.6909268531353467	0.22034697982737794	0.030052073753206066	0.5405869818591376	0.5232701245673597	0.8902316876377573	4.472341598488622	0.0	0.26868777453103304	0.14018079749640033	0.04016438817108341	-0.18802241374084844	0.0	-1.3435547568329504	0.3434793265073405	-0.002326590207982852	0.0
ENSG00000253626_rs936692	0.9999988177645714	0.2984245413477865	0.8490846557446047	0.8645718178280641	0.785179181386965	1.0	0.0	0.6214947995607247	0.0	0.07129940075725616	0.0	0.0	0.0	0.12504229181008644	-0.04152977586755752	-0.007492931394077052	-0.017297275706673245	0.0
ENSG00000156482_rs13254615	0.7117305299752393	0.9291138499236141	0.9924334834016136	0.3552864852754024	1.0	1.0	2.9537102126741384	57.59806688567874	0.0	51.22123734966222	0.0	0.0	1.032898286129497	-2.1664758619579016	-0.17380495905614382	-3.4677808169064734	0.0	0.0
ENSG00000230982_rs9306156	0.9999991715812279	0.6264121952345596	0.6264121952345596	0.28559069881270205	0.3045168228949522	0.0022306747595548515	0.09385208699883342	0.0	0.0	0.06284722030819045	0.15137827683609156	0.011390141599984745	0.0	0.0	0.0	0.06574966522834831	-0.11053499514658013	-0.3881388130461724
ENSG00000179163_rs12121387	0.026107811723366625	0.8896595039371448	0.8054355976050851	0.9999968656736049	0.9999974609054211	0.9999974609054211	0.0	59.66854430879292	0.0	0.0	0.0	0.0	0.9030649856914258	0.3239564299873405	-0.7730807400811313	0.0	0.0	0.0
ENSG00000143178_rs11588504	0.9831801249897444	1.0	0.0852000864740583	0.5801126817180737	0.8035570868932305	0.1410612943998769	0.0	11.404798538276951	0.45323964436927694	0.3378612729500119	0.32131280054137196	1.9657564343510194	0.0	0.0	2.205059750536754	-0.11021066702923381	0.09413905305201141	0.7376629781994812
ENSG00000143179_rs4147596	0.5220029837634228	0.29951273000168177	0.01033817715537022	0.522002983766931	0.9999975387357619	0.21174419101286468	0.0	9.970893978699117	0.0	0.0	2.9264970352773867	10.326088543917244	0.0	-1.2523649753559156	3.256121340835981	0.0	0.0	0.9040782905880269
ENSG00000156475_rs319217	0.9999981561421795	0.9999982284787079	1.0	1.0	0.6089906251382027	0.4753205177031634	0.0	0.0	0.0	0.0	4.0570890575666265	12.26042206819282	0.0	0.0	0.0	0.0	0.2230569144290757	0.5948241661734909
ENSG00000241644_rs4723010	0.9999982332361086	0.8991578327673726	0.9999985068119801	0.3538449651527956	0.9932676221370759	0.9999985068119801	0.0	0.13317870169419216	0.0	0.09522512625464197	0.07791553622101996	0.0	0.0	0.007161354145191012	0.0	0.019825941268403705	-4.092995646370418E-4	0.0
ENSG00000167196_rs147802814	0.06607710729712235	0.09793582880726825	0.6194861265834323	0.4433966220908404	0.976069722468257	0.7415564579220001	0.0	7.056486001622882	0.0	0.2347237581954528	1.0288194231132077	0.0	0.28709946894751426	-2.826040289608524	0.3660570081128279	0.394121274578777	0.03356119385682411	0.3879396549684863
ENSG00000167193_rs75479436	3.7674425571454506E-6	1.0	1.0	1.0	1.0	1.0	6.200370976032829	0.0	0.0	0.0	0.0	0.0	0.31970765505575316	0.0	0.0	0.0	0.0	0.0
ENSG00000131196_rs117314773	0.06797217355801677	0.48990815698744095	0.006835679322990673	0.21291141379033707	0.46844344111476255	0.9999981805180211	2.092106445049512	9.98198710740021	31.370332598683525	6.69265111703413	0.0	8.0398957750689	-1.364065676416431	-0.17438396326218752	21.988277309212624	-1.4291079715664652	0.0	0.0
ENSG00000241641_rs4781175	0.9999981884502157	0.9580761395805094	0.9999990942251078	0.5489061013020362	0.7976434303920341	0.9999990942251078	0.0	0.24544816494151173	0.0	0.05251137540734034	0.0	0.0	0.0	-0.005317848039176216	0.0	0.020158670440243293	0.00704969608502607	0.0
ENSG00000167191_rs1292635	0.18793751037696882	1.0	1.0	0.8729975929964658	1.0	1.0	0.0	0.0	0.0	0.7396639181589	0.0	0.0	-0.030522350430475523	0.0	0.0	0.009383778349927903	0.0	0.0
ENSG00000226012_rs2836178	0.12571676230047768	0.87821171395747	1.0	1.0	1.0	1.0	0.061675131790471384	0.0	0.0	0.0	0.0	0.0	-0.006201853363284921	0.007945530412055394	0.0	0.0	0.0	0.0
ENSG00000228672_rs11748963	0.9999985575201744	1.0	0.8517260318341686	0.9999988826599316	0.10588936122849957	0.805657608859974	0.0	0.0	1.376662086935654	0.0	0.5484810793180482	0.5019996063261263	0.0	0.0	0.05763890384015426	0.0	0.15056495109599402	0.03130787455542818
ENSG00000254944_rs7113743	0.8466522707145373	1.0	0.4254427875981911	0.25866636267716303	0.40668860469796564	0.836120419661302	0.01627528378906302	0.0	0.0	0.0	0.11817324391374578	0.02605326240499374	-0.0017105833324503816	0.0	-0.13527120544017762	0.01074134542909144	-0.04080298700220597	-0.015826524997021536
ENSG00000227345_rs1438929	0.014820112901969495	0.2931619397406371	0.5541818935921554	0.288138648278621	0.2270498260651893	0.19011652983304572	0.36084489134489267	1.7908843565358445	1.0639656489089406	0.7928102382398812	1.7884250571494291	1.931672615062578	0.36333028106314474	-2.493943671719683	0.7946007868327526	0.0	0.0	0.0
ENSG00000205978_rs34077103	5.668965790419644E-4	0.9999985675858025	0.9931126411711644	0.028891149549334916	0.23658341741768085	0.23399536783358954	0.0	0.7721886136579335	0.0	0.0	0.0	0.0	-0.09009917272088713	0.0	0.0	0.0443274631481249	0.05459342370661176	0.11924177615430324
ENSG00000254941_rs558814	0.06311488265789411	1.0	0.878999381767478	0.9156844971073312	1.0	0.5311125981038078	0.007655895422571731	0.0	0.1114049137523757	0.06476431005296829	0.0	0.014498111078827201	-0.010199731032836131	0.0	-0.017541283271735063	-0.0015298762226144097	0.0	0.027084494109601856
ENSG00000226015_rs10900324	0.777499524175938	0.0086247984482557	0.554842365795352	0.7722121990130294	0.9999982481595249	0.4187216130116812	0.0	0.5648971949788056	0.0	0.0	0.08505212874662102	0.0	-0.008271249505309917	0.5087460883136576	-0.27158902032835686	0.0	0.0	-0.20168315433591327
ENSG00000253616_rs11784599	0.0	1.0	1.0	1.0	1.0	1.0	1.5041867799649822	0.0	0.0	0.0	0.0	0.0	1.1466507418233132	0.0	0.0	0.0	0.0	0.0
ENSG00000254946_rs4756815	0.01558341179622158	1.0	1.0	1.0	1.0	1.0	0.03712964129886893	0.0	0.0	0.0	0.0	0.0	0.007225419227648178	0.0	0.0	0.0	0.0	0.0
ENSG00000143162_rs3753921	0.7118905418150177	0.21036574306711497	1.0	1.0	1.0	1.0	3.979295359284265	58.792510956759635	0.0	0.0	0.0	0.0	-0.4172918120866214	10.629282930591115	0.0	0.0	0.0	0.0
ENSG00000156471_rs117444510	0.42625425316416976	0.7174915249203961	0.9492668011069819	1.0	0.4239572078114834	0.2931384607514904	3.688658465003566	83.34244083502082	52.472787179125795	17.81732494251502	0.0	0.0	-0.5114686765011809	-8.060521067287537	-7.994693958040495	0.0	0.0	9.220850440545533
ENSG00000143164_rs275158	0.6578837981768986	0.558933508548835	0.7088660844742969	0.8239545712777612	0.9999988053544109	0.8239545712571938	4.204431127796224	15.10593453490717	0.0	0.0	6.386328927764682	0.0	0.3662162114936669	-3.9098034017100587	-2.5192184847927774	0.0	0.0	0.0
ENSG00000266918_rs117421612	0.018072602125676962	0.7696854827207533	0.4086565039722885	0.1791900511789143	0.7303091059521944	0.9850578729589159	0.0	0.0	0.0	0.003255741101223246	0.0	0.00845117758370957	0.015344524425104075	0.010917024327491521	0.07414090507803033	-0.03704203073253	0.012058577297598504	0.0014810011422556543
ENSG00000143167_rs2281963	0.9246349707378093	1.0	1.0	4.496725214409025E-11	1.0	7.491758366118262E-4	0.0	0.0	0.0	5.824343272696405	0.0	0.0	-0.006556378997815271	0.0	0.0	1.2013269950141297	0.0	-2.4039083539187094
ENSG00000156463_rs886949	0.9999991031018213	1.0	1.0	1.0	0.024157354371350137	1.0	0.0	0.0	0.0	0.0	0.5693578882553095	0.0	0.0	0.0	0.0	0.0	0.041209885849032915	0.0
ENSG00000155130_rs55677919	0.0678588116201686	1.0	1.0	1.0	1.0	1.0	31.411994624046105	0.0	0.0	0.0	0.0	0.0	-0.7524160376596103	0.0	0.0	0.0	0.0	0.0
ENSG00000230918_rs73009181	0.4743392990846945	1.0	1.0	0.30685432097747534	1.0	0.5187467481901045	0.002200097733146943	0.0	0.0	0.11957000805786798	0.0	0.0	0.004556811094679579	0.0	0.0	-0.014684479790349154	0.0	-0.029325417782620825
ENSG00000118197_rs11582610	0.008195582107291655	0.7797218703648701	0.8251019345391706	0.5278329337702579	0.04889986759400189	0.9561127345435418	3.107523580087794	0.0	0.0	0.0	0.5262736536311898	0.7165379006358878	0.3088705411224996	-0.5244129072199752	0.0	0.12060139455390848	1.1425482741033106	0.0
ENSG00000157796_rs6840578	0.01588924940111225	1.0	0.8505322458508335	0.3884492691388076	1.0	0.5192242874527727	0.6636219516334251	0.0	16.79819428260632	1.3997813449724268	0.0	0.0	0.1614431519733178	0.0	0.296417555557559	-0.17169434725313035	0.0	0.20244678548783474
ENSG00000131165_rs258341	0.011642335358943101	9.340782852005347E-4	0.9999983164216705	0.9999983164216705	0.9999993636672039	0.9999983164216705	14.971620065195754	187.22285992019212	0.0	0.0	0.0	0.0	-4.76588360411348	47.079518521261825	0.0	0.0	0.0	0.0
ENSG00000156469_rs1878638	0.2753983677704325	0.07837029613774504	0.9730308846179567	0.7545827106221501	0.26908375580175614	0.9754222380115222	0.0	2.5253947153692553	1.7599873400479045	1.1192221709802304	0.7784984768305516	2.8880059412655696	-0.10432724730350178	1.7020454640716973	-0.042210481764062675	-0.058048573450989835	-0.42336926085815024	-0.01514815280979647
ENSG00000228601_rs6014724	1.603286847728924E-8	1.0	1.0	1.0	1.0	1.0	1.310275509979022	0.0	0.0	0.0	0.0	0.0	0.10663289055419709	0.0	0.0	0.0	0.0	0.0
ENSG00000229931_rs76154441	0.16957646601967236	0.08828344980128311	0.6265578705218691	0.6959268412530961	0.3422000247585506	0.9999990859125394	0.0	0.0	0.0	0.0	0.02604023159314668	0.1596706476430674	0.023735394064572982	-0.47771400573825423	0.0	0.00380727962909628	0.12292631844843234	0.0
ENSG00000202058_rs13058560	0.7233161035547491	0.662150251226259	0.7292079394612051	0.5636128329538403	0.5488595167310929	0.5043843235956806	0.01615763542647136	0.028878059540072366	0.1920862398263531	0.0858180179226457	0.04706863249079359	0.01129808611746409	0.0	-0.008929684367686689	-0.27141903711643206	0.0524861996813372	-0.11199912636939131	0.0
ENSG00000143153_rs72706963	0.9999972678381382	0.021652958597076943	0.23526858533791206	0.9999984225856137	0.2141033479659461	0.4463634931838272	0.0	1.984052357680942	0.0	0.0	0.5686186503116214	0.6549565072365592	0.0	-1.1871192485613566	0.36710654033521584	0.0	-0.31645228039861467	-0.35598431547670806
ENSG00000144485_rs72976099	0.9999984184029328	0.07119403284356107	1.0	0.999998173729015	1.0	0.1304624006203935	0.0	0.2671024648889845	0.0	0.0	0.0	6.630732784277275	0.0	0.5156035195216018	0.0	0.0	0.0	0.5843468598895936
ENSG00000143155_rs10753766	6.921440282292579E-5	3.249506146620895E-4	1.0	0.999996320970952	0.07375677738297381	1.0	1.420377997475729	4.746383014167417	0.0	0.0	1.5161697495870716	0.0	0.7651472898000867	-6.46773059464603	0.0	0.0	-0.9153584580287291	0.0
ENSG00000143156_rs2152979	0.7008426282568209	0.33755033200981643	0.9678861287278677	0.6100309035875682	0.9999972708524663	0.9190133419671548	0.06881353430691448	1.4292987100109344	0.0	0.4256600362650615	0.9557524985084977	0.18272192996253564	-0.022663341074512424	0.5501812088353125	0.0	0.043029136929953644	0.0	0.028275389955656767
ENSG00000144488_rs35837769	0.9999989725841402	1.0	2.1637247549222138E-11	0.9999977805280744	0.9999985470145569	1.0	0.0	0.0	2.374402646735152	0.0	0.0	0.0	0.0	0.0	0.7030455257139354	0.0	0.0	0.0
ENSG00000143157_rs12028246	0.06281613886845294	0.05391583696040336	0.25782606148179465	0.5217468592446792	0.29233605523810335	0.3536690925196858	3.235126521437658	12.546101607886303	25.08340599816957	7.393686452131748	4.155427243103381	6.773360062491634	-1.0691014054389631	11.423758973214795	-5.073790519816077	0.0	0.0	0.0
ENSG00000143158_rs1050037	0.5129270230980407	0.30617409976696885	1.0	0.9780810848319903	0.6407656263263428	1.0	1.7164600700541401	7.447440693733254	0.0	0.8152389447363753	0.0	0.0	-0.21155132915568092	2.7290174343153093	0.0	0.009945720880395394	0.3971642646505893	0.0
ENSG00000214026_rs907612	0.9999993355325116	0.34893831445392753	1.0	0.8168275912622032	1.0	1.0	0.0	46.172969628603674	0.0	4.089190561026906	0.0	0.0	0.0	1.5871486189081239	0.0	-0.12830082889556502	0.0	0.0
ENSG00000156453_rs11959453	0.9999993702426865	1.0	1.0	1.0	1.0	0.0	0.0	0.0	0.0	0.0	0.0	8.480952721544815	0.0	0.0	0.0	0.0	0.0	-1.214177915330866
ENSG00000180185_rs72762862	0.023937109185993344	0.7598138455947234	0.9560227121978965	0.41997482826965216	0.4644740584537669	1.0	0.0663929555848709	11.376574559693955	0.0	1.142483258265526	0.0	1.0475248711899583	-0.32447109945385044	-0.38943166467394974	0.0	-0.1486646677747004	0.1778957935323978	0.0
ENSG00000157782_rs473121	0.9999983592136902	1.7006698715960056E-8	1.0	0.9343812751394872	1.0	0.6980535743987404	0.0	0.23540312117378417	0.0	0.013162674423558738	0.0	0.0	0.0	-0.26089570970753057	0.0	0.0012177637168082737	0.0	0.011913627549076567
ENSG00000230925_rs1785501	0.01951573018819519	1.8033383322180185E-6	1.0	0.9601824820154377	1.0	1.0	0.0	0.018184127445887155	0.0	0.0	0.0	0.0	0.019173029092207118	-0.24720862274618935	0.0	-3.607031592037467E-4	0.0	0.0
ENSG00000143149_rs12408101	0.21494957202112763	1.0	0.1462764486902307	0.14907808479520157	0.6565577263218274	0.48635585821859095	12.991406309475622	0.0	0.0	0.0	9.821462025829451	2.760186734354393	-0.49448530824783377	0.0	6.414125259137107	1.3478799241157302	0.9068249888548814	2.5819311516673094
ENSG00000179195_rs1187415	0.7189112895798728	0.31297868658818606	0.7151687978592705	0.16777075822815724	0.3234720360076486	0.09387825684921647	1.8272343504647288	0.0	20.331788885999202	1.7398586056188978	8.457984890636522	9.14044158697305	0.26332721915002133	0.0	0.0	-0.6405794409206975	0.0	-2.8007293570682252
ENSG00000214022_rs6946097	0.2931343400359542	0.21536021524519933	0.030105899926791246	5.139252933470395E-4	0.21483402413129393	0.7178537013688534	8.145907261663822	50.491671424968985	20.675318487396844	16.466236492529884	0.0	20.199824187806264	-0.35199564479125584	0.0	28.29692142039221	-5.123261620664948	0.0	0.0
ENSG00000144476_rs7602374	0.6320809935269585	0.5576293303815401	0.7507667623290303	0.9199582827460514	1.0	0.35850269063073703	0.0	0.0	0.0	0.8443046673691322	0.5677643139320643	3.582368494024948	0.05918326634700031	0.0	-1.5298757786952077	0.06647064002437905	0.0	0.662514543306401
ENSG00000214021_rs3732527	0.00457881134463356	0.6092258173973882	0.41953237067876414	0.46013458324333856	0.8618791897350733	0.4683655983737981	8.329223269183972	0.4624413299090446	0.0	0.0	4.71374025500358	10.24214971508487	-0.9963890644848342	0.0	-0.26467773034352365	0.8335628991682961	-0.7807610522691804	0.0
ENSG00000143147_rs4540637	0.9999979339711975	3.6479673517564315E-4	1.0	0.9999988071777147	0.8007889164551596	1.0	0.0	0.275871129147106	0.0	0.0	0.022618647162732715	0.0	0.0	-0.11510111101180448	0.0	0.0	0.0072798659058982956	0.0
ENSG00000157778_rs12702934	0.9999993341322772	0.5570190205167859	0.9999990583208357	0.7955196583992783	0.8656054080831292	0.41439850720129723	0.0	15.556966865717685	0.0	2.607652732719235	0.8171084984157098	2.1748489886581326	0.0	-0.6771319138571137	0.0	-0.09236994944501008	0.13972438653915117	-0.9122714332649065
ENSG00000131148_rs751050	0.9999982189218032	0.47964283500048654	0.5251738339803524	0.8376763924837249	0.884796192832407	0.8847961928203487	0.2984895764917673	33.36135371929253	0.0	1.2000193189912647	0.0	0.0	0.0	-1.9684901561977302	-3.0309894744707817	0.13840753161034886	0.0	0.0
ENSG00000132478_rs72860357	0.11451811612170848	0.5709793258219312	0.2539353712972867	0.028354872933891495	0.09504391001778079	0.5976675296298714	2.147277799952553	0.0	15.543376820329383	5.485662017606173	2.6135833821271715	1.8082654643896252	0.47668651149809316	0.0	-15.922057267272963	0.0	0.8221862882325244	4.741908808986971
ENSG00000214013_rs28364370	0.27310009219860343	0.5305525626588694	0.6991531530897324	0.999998646032918	0.9999982272409594	1.0	0.0	15.706907447648767	13.25147928444903	0.0	0.0	0.0	0.21837199855550773	-0.9115002595242201	0.9931872859574946	0.0	0.0	0.0
ENSG00000131149_rs1049868	0.5522767549792085	0.6571052273419888	0.049654467588666096	0.6571052273460611	0.08860004426868395	1.0	4.855579559012963	0.0	1.740313289271733	0.0	6.157252134333747	41.00545605477659	-0.17805752639648859	0.0	-13.416464025655554	0.0	3.469178670991426	0.0
ENSG00000155111_rs9481091	0.14238619152221466	1.0	1.0	1.0	1.0	1.0	8.830041364136477	0.0	0.0	0.0	0.0	0.0	-0.29336154659671343	0.0	0.0	0.0	0.0	0.0
ENSG00000180198_rs74841008	0.2830382073741131	0.18563607961614614	1.0	0.3776958705226473	4.644962738331593E-6	0.0470644075090233	1.265714134936137	0.0	1.4890679014723243	1.222662347006358	6.422802344081978	3.607689367792769	-0.0035343637713003803	5.011701510918458	0.0	-0.6452413427430882	-10.904780510508772	-7.977013838387533
ENSG00000132471_rs77685513	5.011550641143003E-8	0.38730472401087546	1.0	1.0	1.0	1.0	46.94693319328703	0.0	0.0	0.0	0.0	0.0	32.28661478171621	-138.2050848074985	0.0	0.0	0.0	0.0
ENSG00000132470_rs820162	1.6706665669774523E-6	1.0	1.0	1.0	1.0	1.0	0.8289636127094738	0.0	0.0	0.0	0.0	0.0	0.1213400062020659	0.0	0.0	0.0	0.0	0.0
ENSG00000203362_rs7750364	0.47207788612306667	0.42498041597631264	0.9999980323249885	0.601063590110638	0.25331540722800094	0.6268755148732109	0.0	0.061507692901620475	0.1542193790854665	0.0	0.0773548216486509	0.0	0.0	0.1573516384478163	0.0	0.021760455343904556	-0.2645962683492857	0.022236471029164023
ENSG00000203363_rs59373431	1.155742168634788E-13	0.08208642880090256	1.0	1.0	0.9065422993104036	1.0	0.0	0.0	0.0	0.0	0.0	0.0	0.05813260181185582	-0.0963535686476491	0.0	0.0	-0.003485462490078186	0.0
ENSG00000131142_rs7248720	0.9999990950990706	0.8052051736887	1.0	0.5644846589577495	0.48881835218496894	0.6792072985917159	0.0	0.07310705711496561	0.0	0.0	0.09130451509844513	0.0	0.0	-0.02037606249993811	0.0	0.013603646992491242	-0.04302985172514337	-0.02242145518524497
ENSG00000132475_rs60700976	8.557998837467329E-4	1.0	1.0	1.0	1.0	1.0	239.5191132134415	0.0	0.0	0.0	0.0	0.0	-9.28590275713115	0.0	0.0	0.0	0.0	0.0
ENSG00000131143_rs96603	0.9999989163261722	0.022877784535157986	1.0	0.07311905229727289	1.0	1.0	0.0	333.5192606976194	0.0	24.389400159399496	0.0	0.0	0.0	33.66425793089418	0.0	-8.770724191442723	0.0	0.0
ENSG00000180190_rs906894	0.3282137536617512	1.0	1.0	1.0	0.9984751679735805	0.8591495545735495	0.19778068490769393	0.0	0.0	0.0	0.3331827146628427	0.0	-0.021360045431686858	0.0	0.0	0.0	-1.9030970550862106E-4	0.019324590562477286
ENSG00000254909_rs11602764	0.4522174381679953	0.7854628878866832	0.8493056462347075	0.5082646664291223	0.9449243955993709	0.573418686215843	0.019463224275323276	0.014268956696280475	0.27761155926288816	0.09960464455973998	0.3193604486224214	0.033984068029154685	0.017582849939476956	0.0	-0.060389712167447894	-0.031938707886152884	0.0	-0.08513437570577267
ENSG00000144468_rs10933164	0.5249081164637404	0.8899558076142747	0.002919989816009272	0.7240167884819377	0.19909772509491974	1.0	0.09776406249500232	18.41337648710743	35.661790955090304	0.8774160596268179	0.0	0.9021469504559211	0.1628866004346446	0.22924092120104544	-8.583786065223014	0.1566379720603952	0.673770046424646	0.0
ENSG00000254910_rs72867737	0.3736815626117437	0.17686720546872126	0.9546587894467407	0.00344413147932654	1.0	0.34762643289881867	0.04686256739094568	1.3244100153393314	0.0	0.8434598130186536	0.0	0.26254293170572857	0.1308258827789279	-1.8799700297799058	0.0	-0.6245094703282993	0.0	-0.6768409059400641
ENSG00000228623_rs117423043	0.3103170824101852	0.6527814185072129	0.6715688788633618	0.6305817179953697	1.0	0.8903407017697774	0.0	0.0	0.0	0.21068007585943468	0.21983604824316438	0.0	-0.03505423301920728	0.0	-0.42216472369235947	-0.04167573051603252	0.0	0.13539574477279004
ENSG00000254912_rs4780028	0.9775115673439327	0.1468104754592381	0.4583394830720108	0.0677951864634676	0.46122110978097064	0.6718431149303588	0.02024874117287954	0.0	0.0	0.0	0.018727210219119616	0.24057101251982274	0.0	-0.21397069834525637	0.0	0.03481299305342006	0.0	-0.09511598865664009
ENSG00000012660_rs1048706	0.013365979652313897	1.0	1.0	1.0	1.0	1.0	39.77849779845879	0.0	0.0	0.0	0.0	0.0	-1.5379012738666804	0.0	0.0	0.0	0.0	0.0
ENSG00000155100_rs13256248	0.4648200566544187	0.4528419772571577	0.6659079115791013	0.7780917428942393	0.8164853283249749	0.7593913691162578	0.17123463631594468	0.0	0.0	0.1369754834417933	1.0125363748151808	0.7389473198868494	-0.07182826945700643	0.872669996726209	0.0	0.0	-0.09914097021063215	0.0
ENSG00000118181_rs59608621	0.4197481114800642	0.3156140580564999	0.8001108009839082	1.0	0.7895608453099712	0.7920724466102187	1.8708235477843114	12.88023318280804	0.0	141.9536935020034	0.0	0.0	-6.672130421170039	73.62258877093501	-15.309609641323965	0.0	0.0	-0.8920139181202054
ENSG00000132481_rs66496607	0.21655589263781694	0.6921153199134032	0.8738929599580746	0.2170592052535223	0.6358084481491658	0.5242335670535776	0.0	0.0	0.0	2.199939255961271	0.0	0.14785599138056718	0.09253571653922661	0.14554965841667455	0.09434445344783109	0.15255949094287216	0.07128331654084089	-0.3553309707259133
ENSG00000131153_rs3815797	0.9999985519762067	0.17941805124436094	1.0	1.0	0.13632221244210385	1.0	0.0	0.0	0.0	0.0	2.2675300462129164	0.0	0.0	-0.3654382168842208	0.0	0.0	-0.2641290403928093	0.0
ENSG00000229961_rs4661129	0.2928818109606047	0.47851579829668867	0.9999994587914447	0.2121969731615646	0.2928818109603164	0.4282682708381941	0.0	0.11963827236403937	0.06503698475234973	0.0063786278113918465	0.0	0.27990457204514674	0.0	0.14217839730539167	0.0	-0.03827170045555298	0.0	-0.1334331158804863
ENSG00000143126_rs579947	0.3352575997627324	1.0	1.0	0.1625044446231111	0.7287088949679145	0.32230805133491547	0.0587034101802321	0.0	0.0	0.42055672783112225	1.3337016581742343	3.8147662414238894	0.038558588430024555	0.0	0.0	0.1764064480083571	-0.08896511535872918	0.35314896697646264
ENSG00000143127_rs9245	0.0203520389925258	0.8272473420894206	0.4281691553581557	0.011370718430114501	0.8332449097789858	1.0	0.07167570490549234	0.0	1.4517976365647856	0.0	0.5884183853684822	1.3851638955907695	-0.12201240199711823	0.0	-0.8574832998699136	0.3077870464647738	-0.06295659082713395	0.0
ENSG00000228638_rs77044321	0.18417670952606713	0.9999985902915959	0.3473551658803351	0.8701430323279256	0.45892126946360856	0.5615897164744132	0.38226019723033494	0.5853959981297537	0.5301475332752982	0.3170621011811259	0.4834828532444702	0.7575558425595575	0.07450687510272389	0.0	-0.7192563191245973	0.02091627603023453	0.1598183566075768	0.16918994309988833
ENSG00000204685_rs7559215	0.462162113874763	0.698975223808356	0.9999984578407006	0.12041185108502417	0.4621621138736105	0.8707329273935254	0.0	5.900888304179601	1.850288173203397	0.5650975294786427	0.0	0.42932559310368246	0.0	0.5003654416044984	0.0	-0.18784643332724435	0.0	-0.32429068315516
ENSG00000230953_rs481440	0.7141687345663859	0.8849383396535119	0.8849383396535119	0.05069546364539523	0.1071791726412038	0.9999978602877008	0.025539648602200562	0.0	0.0	0.03386375671349453	0.0	0.05546899240033124	-0.002183104786157876	0.0	0.0	-0.03765408139288688	0.06154936956728028	0.0
ENSG00000254901_rs11085255	0.04469663186346684	1.0	1.0	0.5153758614208734	0.3367010539431473	1.0	4.291160015508238	0.0	0.0	0.07662884129310704	0.0	0.0	-0.25345571116045107	0.0	0.0	-0.2032006243667665	0.5341343838647731	0.0
ENSG00000145781_rs7711510	0.4492395719106288	0.5380626200134369	0.48098700263441996	0.27699119187995613	0.5343951365619267	0.7365967460840179	0.0	10.507226237457155	0.5440390947468694	0.5265320736051833	0.0	0.0	0.05885840311295262	-2.0591275343444893	0.0	0.0	0.2711591367148738	0.41611756010925566
ENSG00000145780_rs13356084	8.170185225542248E-5	0.13199566265492746	1.0	1.0	0.6982598802944754	1.0	3.4823886005039646	0.0	0.0	0.0	0.0	0.0	0.9611602760345888	-3.1086093743933163	0.0	0.0	-0.20913802520099703	0.0
ENSG00000145782_rs26536	0.21181294543809215	0.7699242765573121	0.36563658261380405	0.7161893906029994	0.728074328479005	0.0681809619819892	4.503169573565532	7.366110267686014	0.9383214779354813	0.8485802676598132	4.039503977277557	0.0	-0.3453092449956181	0.0	-3.087469219994198	0.0	0.0	2.3911461920076644
ENSG00000010017_rs564967	0.17852664624213066	1.0	1.0	0.5556435098399308	0.008817565911041214	0.4122004202213353	3.692456934097665	0.0	0.0	0.4235210218887136	4.269063469706547	2.223541786031297	-0.16683300016200256	0.0	0.0	-0.22129266749578702	2.1125957679805936	-0.9171768080002854
ENSG00000144455_rs314440	0.8221417737593524	0.10164329887106582	1.0	0.9999986076039632	0.9999982946700949	1.0	2.5807785684669415	27.230273313576404	0.0	0.0	0.0	0.0	-0.06622178296177661	-3.6251772055283507	0.0	0.0	0.0	0.0
ENSG00000133789_rs12360647	0.828117276064013	1.0	0.14615050998576995	1.0	1.0	1.0	0.0	0.0	158.645791970149	0.0	0.0	0.0	0.032802491253585635	0.0	4.429568203288204	0.0	0.0	0.0
ENSG00000131126_rs4263046	0.904329009564203	0.2093444150748024	1.0	0.08840459088469421	1.0	1.0	0.030334607395209358	0.16057181224471095	0.0	0.0	0.0	0.0	-0.002633528515998552	-0.21456803007002362	0.0	0.033598008338401444	0.0	0.0
ENSG00000131127_rs61793686	0.42411761308106066	0.3496651417106186	0.45425345805770023	0.007095048726336151	0.5938024378697697	0.6098426543234682	0.08269376887868578	0.0	3.6240633044830304	1.3944802689968203	0.18080986227585144	1.7704560873414004	0.0	-1.0338144670685303	1.2926211457166246	0.4096855654654613	0.0	0.33188446060724713
ENSG00000023330_rs181274	0.9103634104369029	0.4753779826063155	1.0	0.9999976294707889	0.9999981505380057	1.0	8.841368113209512	37.88710736198532	0.0	0.0	0.0	0.0	-0.06800573794031714	3.2434411157182996	0.0	0.0	0.0	0.0
ENSG00000119487_rs490333	0.051318886223884363	0.025549111209901665	0.6630418228285158	0.6287239218830323	0.51918968256254	0.5181300871854033	4.662992030373394	26.94296584668436	24.14249867701013	3.905067629270824	9.761660809599466	9.611886231604302	0.8422923792106133	-9.15399645555458	1.5002502037992915	0.0	0.0	0.23817834757088666
ENSG00000118156_rs2974250	0.8557382128267645	1.0	1.0	0.13153349536940906	1.0	0.6977477230121527	0.0	0.0	0.0	0.2672891138159381	0.0	0.2162231891609997	-0.0023640021126690425	0.0	0.0	-0.0431959450638265	0.0	0.04379952557930403
ENSG00000145779_rs3797345	0.027795002300185834	1.0	0.5934727972335624	0.8259468399001189	0.3322529792113039	0.37354739310080864	5.878558222205147	0.0	15.711041911123957	8.553958784418825	0.0	0.0	-2.0794701957937094	0.0	9.690530269845915	0.4879326610192992	3.534853281248959	3.3520189744543125
ENSG00000143119_rs2070748	0.4772348764870479	0.9133398404874278	1.0	1.0	1.0	1.0	204.3150025139058	220.98373583929978	0.0	0.0	0.0	0.0	6.240184824700034	-7.1815366698516705	0.0	0.0	0.0	0.0
ENSG00000205929_rs9977778	0.9335264163222368	1.0	0.6118163940988726	0.05617076381682373	0.23747748842188598	0.912559632654406	0.0	0.0	0.0	0.1558823581532749	0.0	0.09105647085298496	-3.257635732872476E-4	0.0	-0.0429905312359153	-0.04557948009345475	0.05381464233351471	-0.007819277003435545
ENSG00000143110_rs74109510	0.9999992521539329	0.5831259407903817	1.0	0.9999989423859493	1.0	1.0	0.0	412.57566226419317	0.0	0.0	0.0	0.0	0.0	-13.693696739984398	0.0	0.0	0.0	0.0
ENSG00000144445_rs12613036	0.3613629595294615	0.3634770805457389	0.5188472716505774	0.6972025129870224	0.3947445326510497	0.0069590472802280035	1.7730314921711396	0.24997916626116182	1.4200881897788602	0.3079260671591226	1.0920480601432345	0.0	0.0	0.0	0.0	0.13133296821452076	0.6090582103702048	-2.233156805512037
ENSG00000205927_rs7275426	0.9999981943266836	0.9016276894641793	0.5120314496021952	0.49476818070227446	0.9370341712395601	0.9370341712395601	0.09513933769771181	5.795169826747691	0.0	0.27835968451884674	0.0	0.0	0.0	-0.4498538042671583	1.159015176911113	0.22349079242177225	0.0	0.0
ENSG00000132467_rs114291151	0.3212759633625253	0.18815116305593083	0.3215052762448546	0.8405613805792841	0.9610291985023692	0.23867789349044488	0.0	33.974238613488744	12.118828888500653	2.7970424214847736	0.31112180503657	0.0	0.0	-3.5053206479962866	0.0	0.32455895564989035	0.0	2.1040453432981066
ENSG00000156411_rs79260877	0.7006253077852569	0.005304312579787807	1.0	0.5639956052649466	0.9291102027826369	0.9291102027826369	0.0	18.95184992935813	0.0	0.0	0.0	0.0	-0.5820942585257216	7.394726090423556	0.0	0.4046078434348364	0.0	0.0
ENSG00000118162_rs55839953	0.9999994567094519	0.8431268123753473	1.0	0.5996788128322936	1.0	1.0	0.0	19.479159445961198	0.0	0.0	0.0	0.0	0.0	-0.8956973281646744	0.0	-0.9757420019515664	0.0	0.0
ENSG00000157741_rs62485931	0.15927262741941828	0.5180619246954539	0.7755365999652488	0.3648142303567877	0.5104134414671814	0.26903515521607346	3.7741388249285563	0.0	5.244248267398422	0.0	2.441455952925456	0.0	-0.3212866084924317	0.08171610474349204	0.0	0.22780358279321464	0.0	1.4983900822103533
ENSG00000132463_rs112675416	0.25823411930866036	0.3304343564542994	0.9526915317200343	0.7463532702811833	0.9846874834567851	0.9406094240493428	1.4373058406000354	30.02544774465679	3.9060546818080994	2.6997711160310733	8.053834546616686	6.578348854932366	-1.8825732354950935	14.266513993999865	0.0	0.915594659456776	0.0	0.6591880990483405
ENSG00000133794_rs61882109	2.4158453015843406E-13	1.0	1.0	1.0	9.743699198956346E-4	0.035861854954178485	8.687791706035993	0.0	0.0	0.0	0.0	0.0	-1.7244035420031143	0.0	0.0	0.0	2.504184093635368	4.64433842279608
ENSG00000132466_rs72661094	0.11366459263200168	0.8845936921614573	0.24402775894427542	0.9005711233018219	0.8962470801612454	0.578145044835219	7.846520583408668	0.0	0.0	2.473857406181518	11.169972114197497	9.367732675704094	-0.5996068217446445	0.0	10.747102707063291	0.0	0.0	-1.7364261375123664
ENSG00000156414_rs1187448	0.26776184839778305	0.20556314743596338	1.0	1.0	1.0	1.0	1.0585273075148558	0.0	0.0	0.0	0.0	0.0	-0.22854477512922663	-2.4676025660506777	0.0	0.0	0.0	0.0
ENSG00000205913_rs3112675	0.9614883304616761	0.9086620148485737	0.9999983529424608	0.14297605043264427	0.41661099726238016	0.10061354660295285	0.0	0.9941978270600524	0.24322917147340314	0.15997810036845192	0.0	0.04246368603199168	0.0	-0.018672027835674697	0.0	-0.07404478860240975	-0.046379595571346105	0.26229253117900725
ENSG00000010030_rs2234071	0.9999988245255064	6.950227405821963E-7	1.0	1.0	1.0	1.0	0.0	9.527115310634102	0.0	0.0	0.0	0.0	0.0	11.060495705013228	0.0	0.0	0.0	0.0
ENSG00000205918_rs71386680	0.04129744706698135	0.5486569522459841	0.603239826130321	0.6142778830219893	0.5797488468635739	0.6955635465935568	0.0	0.12815632534903942	0.006860372952855185	0.004867865570238107	0.03495459351001923	0.007409402850727103	0.0223977056785878	0.0	0.1636962195474778	-0.03784152160503074	0.0	0.0
ENSG00000106153_rs6951202	0.9999979191092316	0.3304427863934717	1.0	0.1952064459733186	0.17988978615974072	1.0	0.0	163.119697773535	0.0	3.5997742739877743	0.32586683989095583	0.0	0.0	-14.15185982980727	0.0	-3.782817979591206	-9.185785938688355	0.0
ENSG00000107485_rs409560	0.4006749664271353	0.5104146922736443	0.5104146922736443	0.9999990920994292	0.49135534994664987	0.12918989774834777	0.2591626029899602	0.0	0.0	9.133518540408735	5.435561239031349	16.467513129141818	0.3281448687882195	0.0	0.0	0.0	-0.7636922147739292	-3.6865077376820437
ENSG00000157734_rs11554310	0.9999982599976344	1.0	1.0083968797580667E-4	0.9999980939229084	1.0	1.0	0.0	0.0	85.41189356311203	0.0	0.0	0.0	0.0	0.0	4.619889810290829	0.0	0.0	0.0
ENSG00000132434_rs815957	0.6706835024475695	0.7569126893592344	0.1278563797434661	0.843514328591427	0.6349901381627654	0.7617055776712245	0.0	11.659680073680885	2.486851946822575	1.3129825578597902	1.7100257833798331	0.933579994526443	-0.09199478427919654	-0.4678460254510602	-1.855877213740225	0.0	0.0	0.3475553849626749
ENSG00000132436_rs11764792	0.9999987204181465	0.8078757337328267	0.12561923328815894	0.5388076804287572	0.33671192626592616	0.05687360742867409	0.12674081816642166	0.0	1.8593577283662779	0.2609855843139444	1.1438807683327061	0.8305277374920569	0.0	0.0	1.3829187892089505	0.08841347686829602	-0.26283548055939754	0.6510102384615061
ENSG00000131100_rs3532	0.14241265262183767	0.35236367542343117	0.9999989851864318	1.0	0.9999989851864318	0.9999989851864318	9.980829943015648	109.51626835820848	0.0	0.0	0.0	0.0	2.7256553471312706	-12.998506275549818	0.0	0.0	0.0	0.0
ENSG00000118137_rs139385687	0.9255921265527783	0.2563682231200134	0.6310669539196072	0.9999981534297782	0.6751935693827414	0.6533259877410579	0.0	0.0	0.0	0.039868877018051876	0.04798783307545596	0.0	0.0	0.11244820262086057	0.04582239034178931	0.0	-0.05063327788817385	0.03642462905174739
ENSG00000120458_rs3830078	0.44726558892494384	0.37072789891045377	0.648137029641107	0.31929185625234646	0.3782147889722143	0.4314415591072761	0.499980424710441	0.0	6.471127512747504	2.107999364343733	0.0	5.197871743445124	-0.09958229622618345	0.0	0.0	-0.35588284352146327	1.0415222314408294	0.0
ENSG00000145757_rs987068	0.045087843103613134	0.5544455685654047	0.6355809501977603	0.023309678965539815	0.5447062635536645	0.7291805592753668	0.0	0.05311442879806967	0.0	0.005916425319573385	0.0	0.4669060435517749	-0.022631975848934612	0.0	-0.10747747186613842	0.059382049634919845	0.0	0.0
ENSG00000011376_rs17077990	0.6283693679808229	0.941799976338941	0.044547803115176476	0.00397224035333843	1.5600830136075494E-4	0.9999970420447464	1.1878091066533591	0.0	0.0	0.9354332172047963	2.0312598532873336	4.894394146900126	0.03670327509126659	0.0	3.1692262824741193	-0.7614988344352803	1.9903618575038367	0.0
ENSG00000205903_rs13227497	0.005279002581478398	0.5751666373867615	0.743303134465569	0.9999985031641628	0.7442783264664132	0.5567143266200385	2.8520804510615005	0.0	12.58377230403578	1.8067825293924298	1.1114782203044367	0.0	0.8018311581910932	0.0	-6.694181719402023	0.0	0.7101223661330439	1.2972377161577933
ENSG00000120451_rs3794133	0.0	0.006705602805149313	0.699829649670834	0.48257155743434	0.008681507152850765	0.19873836835379688	7.7929524550040465	0.0	15.01733726964628	4.159171064873712	0.0	5.168739835485043	-5.392281371574662	6.341004746373963	0.0	0.0	2.9487742865521915	4.010712012917577
ENSG00000131115_rs8108934	0.7684862910479091	0.567738289822945	0.43628973664295356	0.59386766878079	0.8046711411559577	0.8577971908921352	0.7670610422187568	0.0	2.9991109377541165	1.0554863729560426	1.5603596309327865	2.3862690186699522	0.0	0.0	1.5539551108350866	0.0	-0.1571037296289678	-0.15186777674184979
ENSG00000047315_rs28620921	0.9111848923794751	0.7711149759187848	0.44815736740484524	0.7764795359483869	0.2315895046008637	0.6659329253073678	13.466070246602932	0.0	7.083487032857463	2.543413522449574	16.501261875547446	18.255999605879175	0.0	0.0	-11.519658506868515	0.0	3.919966763125159	1.7132739627789972
ENSG00000131116_rs11553724	0.5837569770680177	0.6354648375692799	0.4324048445686576	0.8167357244547975	0.4559997086452079	0.30083752222213955	0.0	3.551933898422557	0.0	0.0	1.3746007502014173	2.4752975080167356	-0.16173139129181513	0.0	0.0	0.6377260504633738	0.0	-2.227675456753548
ENSG00000119471_rs4979109	5.980882455958181E-12	1.0	1.0	1.0	1.0	1.0	10.004785062928033	0.0	0.0	0.0	0.0	0.0	0.5321772452427682	0.0	0.0	0.0	0.0	0.0
ENSG00000048649_rs11237264	0.06940229107511742	0.9984098278188398	0.9559359488278396	0.9999989920285286	0.4323952679683921	0.024794195204515868	4.821506208852335	0.0	4.353759848589237	0.6235008607656541	4.693577211980205	1.2585204240668444	0.29489269650993405	0.0	0.19379085477854852	0.0	0.8082717530553819	-3.1132574775520014
ENSG00000133773_rs73149542	0.29113756730947205	0.7409500404891318	0.6510740940485225	0.7692399466842812	0.3796283374983829	0.20150421429080367	0.3085439710519526	6.108230185057697	0.3034476880235519	1.910459145298479	0.4599674861975699	0.5521547036169308	0.33332557499062504	-0.990184021372449	0.0	0.0	-0.6518115140812303	-1.5960071343403426
ENSG00000229921_rs41266297	0.7999404534439777	0.8141958125168216	0.13623404114858007	4.0711537511606277E-4	0.7745998983359582	0.689933326579931	0.009586310617501941	0.0	0.12682048396100531	0.01632664419858263	0.0	0.0	0.0	0.0	-0.22425992318295773	-0.0674955559176322	0.0	0.010203056287816238
ENSG00000230910_rs2024561	0.9999988041513844	6.139533326177116E-14	1.0	1.0	0.9999995117968471	1.0	0.0	0.438504138964823	0.0	0.0	0.0	0.0	0.0	0.4089497285671992	0.0	0.0	0.0	0.0
ENSG00000121797_rs2007374	1.0	0.02927272196783781	0.9999985148375131	0.9999985148375131	1.0	0.9999985148375131	0.0	11.83552797982282	0.0	0.0	0.0	0.0	0.0	-0.8300530221833551	0.0	0.0	0.0	0.0
ENSG00000230912_rs5757177	0.15162163468780676	0.8593012223482441	0.8593012223482441	0.07851017977770491	0.23195459329127277	0.9999982828107038	0.009505457902712471	0.0	0.0	0.043189253715228595	0.0	0.060085230547913454	-0.007744010958330427	0.0	0.0	0.028966711673439314	-0.036148708426182674	0.0
ENSG00000145741_rs347247	0.05296236956213907	0.06134071741595515	0.9999986062028402	0.17584209539583207	0.9999978407387249	0.9999986062028402	8.458800539923178	176.17007879166502	0.0	61.023593799586834	0.0	0.0	-8.188785902124488	68.62257205849056	0.0	-6.986653589299462	0.0	0.0
ENSG00000145743_rs74941371	0.23912659294083727	0.6254013417307345	0.8349900049794226	0.32130217360114555	0.6641518289651314	0.9999970755489905	0.9867205812713487	0.0	4.987748710814786	0.0	3.003912817117545	4.7396384658181345	0.12647434738023214	0.0	1.117027245498827	0.20319565058255748	-0.5115581331621966	0.0
ENSG00000047346_rs17651844	0.059392044104304764	1.0	0.07315103472951401	0.9999991785728132	0.6286753028802212	0.8925038906999849	1.9300151023775842	0.0	15.486288236937575	0.0	3.436279885067383	1.5361182153786423	0.8425567904449236	0.0	-16.510857272292714	0.0	-1.1604559143716964	-0.5474106435621953
ENSG00000074966_rs1472865	0.9999987070940646	1.0	1.0	0.008388296096423442	1.0	0.39616285972492526	0.0	0.0	0.0	4.886607984409271	0.0	38.765563132266564	0.0	0.0	0.0	-1.0285214793274442	0.0	-1.3912539982848586
ENSG00000108788_rs12951632	0.22734677911592194	0.47010183575099307	1.0	0.647623180627444	0.9999976213270725	1.0	13.373514670132279	34.97974745353712	0.0	0.0	0.0	0.0	-0.7778563934616107	3.7456125745106386	0.0	-0.26757420690427425	0.0	0.0
ENSG00000074964_rs4920609	0.9999987121097937	0.2077098859147739	1.0	0.9999980528930277	1.0	1.0	0.0	73.04393333087754	0.0	0.0	0.0	0.0	0.0	0.7732174307326869	0.0	0.0	0.0	0.0
ENSG00000118113_rs2846703	0.9566307717582898	0.5349400491782159	1.0	1.0	0.9999980837961482	1.0	0.960172518465708	0.0	0.0	0.0	0.0	0.0	-0.022398639401214764	2.1096073661699504	0.0	0.0	0.0	0.0
ENSG00000133740_rs11991718	0.9999991699173704	0.9999979667211131	9.292569620080737E-4	0.9999979667211131	0.9999986875241221	0.060140930826004024	0.0	0.0	27.235777300154894	0.0	0.0	0.0	0.0	0.0	-2.7701367041807896	0.0	0.0	0.38377228463273444
ENSG00000119446_rs1060586	0.3182593569882972	0.792864974176273	0.9999973500845698	0.9999989181765557	0.8035802520018376	0.30179948828632264	3.2092667275120306	8.65164149557424	0.0	0.0	3.6167499249954984	1.3785120059194804	0.17361497073818843	-0.44525453808131243	0.0	0.0	0.11605315916798019	0.7877351720679842
ENSG00000145734_rs276590	0.25833708696362245	0.4733228516493345	0.5870482325082134	0.16374221883049012	0.9999981442301037	0.6188347194015595	0.6816923336292422	0.0	7.859879667517479	0.0	3.9034887268686256	3.3745800561582993	0.16714868257870383	0.0	0.4564936950999939	-0.5251824993734684	0.0	0.7331443070796733
ENSG00000204634_rs71415309	0.5178269776829906	0.0816928190627757	1.0	1.0	1.0	1.0	0.5191403827784198	40.31726338762595	0.0	0.0	0.0	0.0	0.5280750949897985	-10.717042571825495	0.0	0.0	0.0	0.0
ENSG00000121766_rs6685728	0.7184818017309837	0.7854762058470834	0.9199450126776727	0.7193338177766917	0.8870461625270166	0.0240750328160374	0.0	16.54934677081879	0.3207424571520328	1.3525860768067364	0.9727451217615161	4.215675402064545	0.0	0.3655857959019802	0.0	0.0	0.18959567594701274	-2.1067711327426095
ENSG00000061656_rs2064511	0.4520780077270685	0.8152996740992571	0.3253025055220473	0.9495279527358449	0.5041073743043513	0.578345573279853	0.0	0.2344810302122397	0.2418352715158068	0.02199492698562549	0.17582154185419815	0.009245548982056151	0.0	0.09202530030037541	0.27244379336284485	0.0	0.0	-0.12643189265400265
ENSG00000203306_rs3802809	0.9999986348982816	2.574806460264867E-7	1.0	1.0	1.0	1.0	0.0	16.899781306499666	0.0	0.0	0.0	0.0	0.0	-1.8824597025303311	0.0	0.0	0.0	0.0
ENSG00000144407_rs34259292	0.024234268171135942	0.0055026101527865245	1.0	1.0	0.4339282639630345	0.5890218859242085	0.0	0.002997681732191438	0.0	0.0	0.0	0.0	0.029737485736629692	-0.38363580416253656	0.0	0.0	0.027060411426144945	0.03476681312518427
ENSG00000120437_rs11758660	0.7832023856556146	0.8903141000004806	0.42927810041988623	1.0	0.3883716771193003	0.8033585199465487	0.0	7.789195188332897	0.10806678438049856	1.4613457891149209	1.9926065357350544	2.7109887510639425	0.006345219898166845	-0.29078688689307264	1.073863579478377	0.0	0.3603541367006933	0.09223823481557794
ENSG00000121769_rs7544952	0.7452365402427787	1.0	0.8071327131157274	0.21618427913594873	0.11695652728039785	0.37354617628231435	0.028720374674019538	0.0	0.0	0.11911556287717946	0.06924179492905003	0.5336640399517351	-0.005326146134572594	0.0	-0.08566629305238767	0.06950604029703003	-0.16777256339067753	-0.12782715095829383
ENSG00000120438_rs35429994	0.349036424792309	0.17566567291455393	0.16378874193172488	0.23000756591568805	0.46275052793919913	0.21439221831144317	9.302826112095955	6.383093088316417	10.881485974841949	8.902218197972411	18.779945708781263	17.356940876496505	0.0	14.501707289226296	0.0	-2.112403141734277	0.0	-8.21857535727807
ENSG00000145730_rs2431321	0.0	1.0	1.0	1.0	0.005107217367131489	0.0	1.6060948097649115	0.0	0.0	0.0	0.0	0.0	-5.205960338010384	0.0	0.0	0.0	1.437273874350124	12.53159014719277
ENSG00000108785_rs1004295	0.7688232619713077	1.0	0.8560793082546377	0.0061564931752629	0.8373181477490628	1.0	0.2932529655484401	0.0	0.9394227387454684	0.20212580788993026	0.4061829479168459	0.0	-0.007082816260897568	0.0	0.10878374549194	0.2383448969056357	0.034266267400343255	0.0
ENSG00000108786_rs632758	0.7946930289506354	1.0	0.8874218414399372	0.223327576245532	0.0364368457976153	0.9551654510389551	0.3759735949649053	0.0	0.9609419098464905	0.2154898913787023	0.22993594954265623	0.0640614904100643	0.0072646468967138885	0.0	0.0851938105883758	0.10632015862653488	0.3623474792672889	0.012997027886355742
ENSG00000144401_rs2551639	9.930144358238913E-4	0.009533968350720512	0.0777025454304936	0.7270515226754963	0.99999790983228	1.0	0.0	8.199477473763414	3.749720894024347	0.6595818350141578	0.0	0.0	0.3440977529148125	-2.293983790073664	2.8810702143550517	0.07538023376778233	0.0	0.0
ENSG00000106123_rs6464532	0.006841765111612719	1.0	8.676952893337253E-4	0.5126853726625765	1.0	1.0	1.9486014662506554	0.0	2.146423843497891	17.817927715736197	0.0	0.0	1.3535683868963595	0.0	-42.88474302588441	-1.0080588537592374	0.0	0.0
ENSG00000108784_rs34460267	0.9999989238210542	0.28109658054174147	0.6839429798363195	0.596553819971763	0.4584023662084078	0.22237391492101	0.0	24.868455420049916	3.158384685809119	1.421946665118656	1.6311964660057394	13.790354190686607	0.0	-1.6663013015237689	1.4139717701753276	0.2914654466169319	0.7828191546053684	1.6679454433951222
ENSG00000107447_rs117774156	0.9999988904967742	0.1683304314414007	0.7161333547172987	0.054308815065236216	1.0	1.0	0.0	0.0	0.016840044869785905	0.08059296772047052	0.0	0.0	0.0	0.04858401505026993	0.10753903886169419	-0.07732567883596944	0.0	0.0
ENSG00000217930_rs2289303	0.15542568698393133	1.0	0.5780004414859579	4.746732916904861E-4	0.03784486660130426	0.3336283644311314	1.2082007617458619	0.0	0.0	0.0	0.6665287418998791	0.0	0.14092600788902065	0.0	0.9114943551639915	1.3028389721460603	-1.6114936079671534	0.6151897607527506
ENSG00000072310_rs1889018	6.661338147750939E-15	1.0	1.0	9.501562785654283E-4	1.0	1.0	7.930445585524169	0.0	0.0	13.64778756252977	0.0	0.0	-3.388662142162696	0.0	0.0	3.248277603126138	0.0	0.0
ENSG00000010072_rs2295420	0.8090642565612381	0.5171238115150492	0.9999990174546239	1.0	0.44593944721900103	0.22428846451532547	1.4680764718053632	0.0	0.0	0.0	1.2001607880507539	0.0	0.01879748547275914	0.43500319287854783	0.0	0.0	0.18400392278983252	-0.4758430122267697
ENSG00000119457_rs56876792	0.8175533943191111	4.776601806488756E-5	1.0	0.9999974235669039	1.0	1.0	0.0	28.36125484001398	0.0	0.0	0.0	0.0	-0.05793663290087778	5.183799456419771	0.0	0.0	0.0	0.0
ENSG00000204624_rs6674692	0.9999969259675762	1.0	1.0	2.78484977367377E-5	1.0	0.06939791250660632	0.0	0.0	0.0	0.27711853351988974	0.0	0.0799412835247171	0.0	0.0	0.0	-0.09263538902163257	0.0	0.1631051250006592
ENSG00000145725_rs26254	2.166261548797177E-5	0.9999982795512313	0.9999982795512313	0.9999982795512313	0.04541415179484054	0.6114853204641056	3.2763650866045344	0.0	0.0	0.0	0.9375316281547956	1.6621767045173452	1.044674786032314	0.0	0.0	0.0	-2.3219759185674245	-1.0753418271973063
ENSG00000121775_rs3738002	0.9918853438559709	0.8085275845298745	0.31934262122120516	0.9636323800219145	1.0	0.8070797787661175	0.06924342294347084	32.75864585615605	0.0	3.4226479221997024	0.0	0.0	0.004886210403346356	0.6982118537063509	3.6485950116162345	-0.025396143188892908	0.0	0.1903356147438038
ENSG00000108771_rs2277621	0.9999986975991789	3.794679859558947E-6	1.0	0.9999976823607529	1.0	1.0	0.0	70.51884252462052	0.0	0.0	0.0	0.0	0.0	18.370750511467296	0.0	0.0	0.0	0.0
ENSG00000205959_rs1543246	0.33252148902545	0.656363307276614	0.656363307276614	0.020835000369199275	1.0	0.06532288722478041	0.0	0.0	0.0	0.18211972058188872	0.2500478439542413	0.49902703193761533	-0.009114489767422186	0.0	0.0	0.08521332411378925	0.0	0.21519044274046972
ENSG00000108774_rs2285657	0.0020949601424918862	0.006653443373761614	1.0	1.0	1.0	1.0	10.478675085375071	19.594060121111156	0.0	0.0	0.0	0.0	-2.884395786843288	19.093098321670436	0.0	0.0	0.0	0.0
ENSG00000204628_rs2546404	0.9999977583812836	0.31965777828541764	0.686338357259145	0.05732378086965928	0.9999978943658627	0.9999978943658627	0.0	1191.1806540506398	0.0	317.46095581761443	0.0	0.0	0.0	-299.14896426546926	61.70895000123987	117.97561141074353	0.0	0.0
ENSG00000106113_rs1558064	0.1483328023784849	0.8203698075166381	0.33517046292835695	0.9999983230375841	0.4941600260316027	0.15746960971065338	0.007591478630117422	0.0	0.0	0.03935738805812291	0.03552155327673603	0.0608892938798624	-0.008488268881516124	0.010915120310667036	-0.09395128580284969	0.0	-0.022321283611965746	-0.06688891390085279
ENSG00000120440_rs9457307	0.5770946957448333	1.0	1.0	0.22401460842828302	0.7683175463379193	0.44054415168472183	0.013693825631397469	0.0	0.0	0.07929163252671982	0.09245036513224068	0.07510809427383569	-0.006621597964885913	0.0	0.0	-0.04392120173475374	-0.0235747985547868	-0.08154634931827587
ENSG00000108773_rs2285657	0.425062775781364	0.08565970906886	0.559328701206177	0.07642503332852701	0.4250627757790103	0.99999785458849	0.0	9.541735506511694	47.20538854237971	15.413380923038678	0.0	11.86278499906838	0.0	5.052928758294279	7.280481444427033	-1.9485778905392712	0.0	0.0
ENSG00000107443_rs7099399	0.014806310483126084	0.06184295054236333	0.6600874732687463	0.4944111996099645	0.5858157545198408	0.7099797242666576	0.11847262142086544	3.7756660774708144	0.34411085155937005	0.4569631146180317	0.0	0.8566357526017739	-0.2576166591725853	2.11713744094968	-0.47450346645981634	0.0	-0.20630086944451578	0.0
ENSG00000047365_rs28530750	0.007308609940416599	1.0	1.0	1.0	0.1279920727001722	0.9369789927281656	0.0	0.0	0.0	0.0	9.37951601132386	16.090205044371725	1.1655732757220931	0.0	0.0	0.0	-3.443409283340441	0.3400044210999884
ENSG00000145708_rs1988638	0.18259045545425634	0.261067552541583	0.9999974186715231	0.9999988258599591	0.9999974186715231	0.7014229781923808	0.0	1.0734405586830185	0.0	0.0	0.0	0.0	-0.02882081774461641	0.1863888859271221	0.0	0.0	0.0	-0.03415539364123828
ENSG00000119421_rs74581861	0.9771294689759602	0.39490394910340854	0.9771294688695815	0.9132531856354482	0.9999987914536793	0.03908934369165917	0.0	20.154399777800815	0.0	1.1897927093323246	1.3647419063837931	0.7672367926213339	0.0	1.846323357333611	0.0	0.07111062831366077	0.0	-4.337412622476233
ENSG00000121743_rs9552079	0.9497254816818688	1.0	0.9784588161203317	0.7317313868624806	0.18225201358031973	1.0	0.0092818931080896	0.0	0.3587075174617473	0.06347044493827944	0.04441405510702124	0.0	-4.399243786373596E-4	0.0	-0.004453746661226167	-0.008727872940431773	-0.06468488914024284	0.0
ENSG00000121742_rs7324188	0.9686532447280369	1.0	1.0	1.141599259568693E-9	1.0	1.0	0.07409895600776403	0.0	0.0	0.05872393414586793	0.0	0.0	-4.652378295783748E-4	0.0	0.0	-0.19197263938419706	0.0	0.0
ENSG00000121749_rs328762	0.12634806577978885	1.0	0.8750136995830103	0.01618473045400548	0.46335950591782704	1.0	5.1938541712690105	0.0	0.0	1.0346350362274932	0.0	0.0	0.30780419879616905	0.0	0.32697066147606757	-1.7124016464295744	0.8275245732879586	0.0
ENSG00000034053_rs17680978	0.2941040624655413	1.0	1.0	0.6906178860426089	0.705606894423696	0.5674836286208365	0.0	0.0	0.0	19.013918620624004	0.0	36.653074164954695	-0.6700354483246677	0.0	0.0	-0.7487087544061884	-1.4812431780340138	3.3742346532404377
ENSG00000145715_rs6879293	0.5146666778006903	0.9947981411155076	0.7002867342974595	0.6805365797993823	0.5041831300909905	0.999998264915989	3.2095033101189725	0.0	0.8896329717131014	0.0	0.0	2.3017258284750866	-0.47663130290765515	0.0	4.0376243085331165	0.3390690432985152	1.7150858812338923	0.0
ENSG00000204611_rs36018306	0.688916945209934	0.8285849321261575	0.5101566354077762	0.877960503420112	0.14264451960511626	0.8647527644127102	0.5916557888292684	0.0	0.8688855242190741	1.0946380391262982	0.0	2.9426453286866585	0.01923632191010566	0.0	-0.988844103935484	0.0	0.2979958083792968	0.0
ENSG00000121741_rs9552079	0.9860312043520272	0.758624097588767	0.17301148400905386	0.7689311461138879	0.4700280433971572	0.5436720982323584	7.8218023817252025	0.0	0.0	2.7633019867583517	4.159235190683789	0.06565761289002872	0.0	0.0	7.522376906514018	0.0	-1.7540256350806662	-1.7576249468333838
ENSG00000106144_rs56140746	0.32012033173179777	0.6526353340335791	1.0	0.32219590198959325	0.8856454146465517	0.612056282666515	11.955924462451621	0.0	33.53066546491032	3.297250545770437	5.080922607058485	8.703133747351924	-0.8013548651584511	0.0	0.0	3.2073773041497926	-1.7107218813767813	-4.9320049924836935
ENSG00000073605_rs12936231	0.4884053200200016	0.999998686277762	0.07689290833926288	0.08168076439164218	0.014129803004051977	0.01407706478746229	0.0	13.737935034231958	0.0	16.396911011273904	5.0852922617988785	3.2983597045400286	0.3381136631582651	0.0	-10.189647724919407	-2.1526728051750865	-6.576494989116399	-8.7445373152128
ENSG00000074935_rs10484466	0.14537600971499975	1.0	0.7029301888481743	0.9447940774275982	0.057799192072121586	0.6171870234039811	0.16737915944424123	0.0	0.39642728126087545	1.3181150084782074	0.0	1.072314258156992	-0.06836931232957015	0.0	0.40460047053839504	0.009399888428200776	0.43836380292323723	0.1995055026085139
ENSG00000108798_rs658979	0.9999979932769575	0.19995296298931964	0.9999970624582546	1.0	0.3685474826662656	0.23085826156649325	0.0	105.31289290739535	0.0	0.0	0.0	104.73439747193592	0.0	-9.152826617701523	0.0	0.0	2.643834435743652	11.137552136706596
ENSG00000108799_rs2271028	0.5244107529364779	1.0	0.42395356365364845	0.9589840311561743	1.0	1.0	32.30774495773916	0.0	30.695221929743685	22.641629534106894	0.0	0.0	0.4090418208053573	0.0	-12.749396862484108	-0.09867924660425743	0.0	0.0
ENSG00000132406_rs2980090	0.13435702129019456	0.02195698545496294	0.24037622502954903	0.23722769978874148	0.2059315044851564	0.2133707602152778	0.44078969089456943	0.0	0.6076376353695436	2.0439757205401383	0.4349041819868661	2.4439899671967544	-0.23469683476402856	3.6753434732898884	-2.167623258190369	0.0	0.0	0.0
ENSG00000132405_rs7668673	2.3242974211967748E-10	1.0	1.0	1.0	1.0	1.0	8.132893026056719	0.0	0.0	0.0	0.0	0.0	0.71229730269338	0.0	0.0	0.0	0.0	0.0
ENSG00000133739_rs2896454	0.9999971338528	0.9803021341543693	0.9615625536317796	0.9615625536371131	0.9197085181706649	0.11271172166763266	0.013861446823102547	0.25607072396451813	0.0	0.0	0.8526033547426479	0.0	0.0	0.041107048487818015	0.0	0.0	-0.015284708050906162	-0.31080177818392096
ENSG00000119431_rs3747815	0.9999980896326389	0.9236443350229113	0.15357031176692515	0.03532225450631643	0.7126848980939671	0.7907665068079981	0.0	12.60979428358716	0.08891196435566492	5.467658346867514	0.0	2.221710133939627	0.0	0.19192718000124506	6.353748318885697	1.1278678069078651	-0.38080184295167646	0.49271723397437284
ENSG00000133731_rs1967328	6.602385874944217E-4	0.9999978254259536	0.9999978254259536	0.9999977287314837	0.819527340774226	0.2803379184493936	0.9328891994721841	0.0	0.0	0.0	2.2754824608845166	1.0469426924067131	0.29441062858616235	0.0	0.0	0.0	0.08857188512996506	-0.8277310981420085
ENSG00000145700_rs75439062	0.15745098466572072	0.4084088798742793	0.4084088798742793	0.9191335192315024	1.0	0.4827688517819424	0.0	0.0	0.0	0.09902901947997252	0.026087530414592473	0.0	0.007740346092689121	0.0	0.0	-0.003643029757413439	0.0	-0.03874892631943589
ENSG00000145703_rs10462540	1.7491809944925052E-7	1.0	1.0	1.0	0.6081295197588823	0.043790061387412926	9.444873919169073	0.0	0.0	0.0	3.105306011110386	0.8930015999354175	-2.7824620810758076	0.0	0.0	0.0	-1.3383474225896785	10.411836323496287
ENSG00000204604_rs7258677	5.367251470047574E-4	0.9922949339207159	0.2146424345094754	0.992294934117824	1.0	0.5074709965570703	0.6638829236678493	0.0	0.0	0.0	2.6793486312346957	3.4425472008254525	0.2355752646196867	0.0	-1.33856541635088	0.0	0.0	-0.39392097881611426
ENSG00000121753_rs3862892	1.0	1.0	1.0	0.9999988159470923	0.9999992511391883	0.00889051895846693	0.0	0.0	0.0	0.0	0.0	7.879205961157298	0.0	0.0	0.0	0.0	0.0	0.20631143329198515
ENSG00000205930_rs13046079	0.5954856984980434	0.6363368741392277	1.0	0.039427706603205936	0.45540311277700596	0.8233285311622749	0.019922321894286037	0.0	0.19764668922366463	0.46914955076232595	0.0	0.31013402116321925	0.01773938391667395	0.0	0.0	-0.09866050615933382	-0.043162882430498824	-0.06872725216991436
ENSG00000106133_rs6460040	0.7430092992694406	0.5876666214002088	0.5168809886490959	4.053713667306891E-5	0.5255197056277969	1.0	0.006668141492057871	0.0	0.41274359341485606	0.0533519229376522	0.0	0.0	0.007807513620358145	0.0	0.32329138840964416	0.19824764601774655	-0.04601168415009189	0.0
ENSG00000205937_rs12386039	0.55377689833877	0.47501055572959117	0.011991485196308216	0.5068528557121301	0.17834934074297648	0.9999983098524877	2.573527713173167	62.55900942931166	25.99541274861785	10.755911103763024	5.059810129886991	30.496517236904175	0.3124524362699842	0.783219528016404	17.346294684032433	0.43795808114949897	-3.7753082245583642	0.0
ENSG00000073614_rs2369280	1.4619191426978873E-5	1.0	1.0	1.0	0.047282571389808625	1.0	18.71478379566993	0.0	0.0	0.0	3.359627469557601	0.0	1.8417429813284867	0.0	0.0	0.0	-4.333671583750027	0.0
ENSG00000108797_rs7406302	0.8836418650815351	0.7440799435378134	0.21764317068697336	0.4224355028215184	1.0	0.9098636997447623	0.4125513509571174	0.0	0.0	1.1962906211660989	0.0	1.0064419867969199	-0.09947214095528753	-2.0598667839382485	5.118835847824019	-0.6658922266510681	0.0	-0.4102845885323314
ENSG00000107537_rs57057378	0.6840368498557707	0.0453777566749638	0.6608468851944114	0.19640017640170104	0.9999982493386935	0.6644633326033129	0.011483152955666775	4.207872133767626	0.0	1.1112136832607353	0.4294243384590224	0.3664915927811731	-0.07838348742895519	1.9987629716492556	0.0	-0.16985097941151886	0.0	-0.004904102201696206
ENSG00000073670_rs79291341	0.903078818507703	0.39156739554240083	1.0	0.1162495868357234	0.1281639654059532	0.9832114554347468	0.0	0.12714313828345222	0.0	0.20180251633743512	0.0	0.008546932779461659	0.0	0.11644990589038764	0.0	0.0764603914883829	-0.1561726081094085	0.01855922189881348
ENSG00000119522_rs606659	0.3277466125448	0.8109709054398865	1.0	1.0	1.0	1.0	0.6713007379023991	75.66241694817235	0.0	0.0	0.0	0.0	1.3631539213953847	-2.5165431119964508	0.0	0.0	0.0	0.0
ENSG00000085662_rs73164856	0.1943402045369128	0.12347348170818206	0.3569178045441548	0.35579650209784563	0.22748748436676836	0.9999986631552231	0.0	36.39234703645712	0.0	17.794117780268728	14.440730976701428	34.26798976913817	0.0	5.864937246617568	-14.621646658564746	1.4159307606111196	0.9850946445961203	0.0
ENSG00000121848_rs2004659	0.029514185758752753	0.047750904943216876	0.6802444484692789	0.9999995038295796	0.2371056761321474	0.7903711010201306	1.3737189882919465	4.595965154891417	3.396748197872932	0.4714955714841877	7.9510620943223	11.928977755381437	-0.5295042327225401	4.625318183623666	-0.4039603351097426	0.0	-0.8503815023809541	-0.5643688814697556
ENSG00000264290_rs2303623	0.4587877675828147	0.42367365324770645	0.25222984612811705	0.08824928519820596	0.4982998653905104	1.0	0.0	0.0	0.3134725800037083	0.06085657692239944	0.20597252385791806	0.3775619440706287	0.006752959072619501	0.0	0.3521506254816731	-0.08253827646229582	0.014897187580638299	0.0
ENSG00000145817_rs6864309	0.1394874622364629	0.16418449047103545	0.15818280927497042	0.2904362038816851	0.6072912713085459	0.011867800799795658	2.623799269863696	2.81573126409615	1.634982053680738	1.3074432375287546	5.406939595437065	0.9037847436830043	0.480841403755497	3.887954451290737	0.0	0.019516750418906926	0.0	-4.0352095815728894
ENSG00000059377_rs10256522	0.08465533009493231	0.5022450855774607	1.0	1.0	1.0	1.0	62.446712623600355	0.0	0.0	0.0	0.0	0.0	-5.546168544837197	17.024385792375863	0.0	0.0	0.0	0.0
ENSG00000059378_rs73160855	0.999998852244522	0.08010061203501617	1.0	1.0	1.0	0.9999984816622197	0.0	177.46796403334622	0.0	0.0	0.0	0.0	0.0	8.961761964721024	0.0	0.0	0.0	0.0
ENSG00000133818_rs2915407	1.0	1.0	0.4621234992842431	0.9999979080800927	0.28636967681326875	0.7802878871069492	0.0	0.0	11.548939710366431	0.0	1.1960833626096077	6.239579607287747	0.0	0.0	1.2080560096774988	0.0	0.5285437706845567	0.19640048895255235
ENSG00000108861_rs3785810	0.09885775860978596	0.5546103787332801	1.0	1.0	1.0	1.0	2.163757548061819	62.04314218789967	0.0	0.0	0.0	0.0	-1.3512294828337261	3.6524751748247257	0.0	0.0	0.0	0.0
ENSG00000108854_rs8072460	0.23333654879941546	0.8302895815466376	0.7074923536533961	0.9999984046644029	0.2806646682157401	0.9069583815737904	2.879275604392152	0.0	2.023892545321522	0.8361778321171328	2.28555537438169	5.515757326129583	0.20361695596150722	0.0	1.2559488934477396	0.0	-1.285458363200413	0.3555949067927734
ENSG00000132507_rs1054378	0.6628398973478069	7.679895980027274E-4	0.7822332153461774	0.7051551230246498	0.08491028339444129	1.0	0.0	220.39806041432874	0.0	19.386528322426106	0.0	0.0	0.0	21.19579466219909	5.802734489923292	0.5009510769527217	-7.207455022700141	0.0
ENSG00000133835_rs13154090	0.18354275327139336	0.4689144112404926	0.6580629216728437	0.9999985508224015	0.9999970418786144	0.9999970418786144	4.115013608275493	80.22078068331045	15.4691063588106	0.0	0.0	0.0	-2.522778446624945	-11.112153194243259	7.677582847672697	0.0	0.0	0.0
ENSG00000034063_rs4544355	0.5414680326380501	0.9999993506254087	0.9999993506254087	0.9999975702627637	0.025440241494640525	0.6454445442103036	0.3386984641702229	0.0	0.0	0.0	3.739298408301613	0.28874048609674746	0.0350958625797777	0.0	0.0	0.0	-0.6226861751514827	0.2572331799122085
ENSG00000120519_rs7435720	0.5835320298794084	0.4230422490348753	0.7294902818539827	0.6225193362538459	1.0	0.21922229504858726	0.6361830035458773	0.0	0.7729671383294866	0.05892060654951222	2.339433942837359	1.9416402441087552	0.005856413552393471	0.43772442089391006	0.3203563854875736	0.06535526157581566	0.0	-0.5546415484983038
ENSG00000118200_rs58397787	0.0285751045987529	1.0	1.0	0.5638584644950626	1.0	1.0	0.08694676448457743	0.0	0.0	0.6947711237091673	0.0	0.0	0.06087633837028361	0.0	0.0	-0.0379093815257171	0.0	0.0
ENSG00000119535_rs3917981	0.07575629464363876	1.0	1.0	1.0	1.0	1.0	1406.7900049501943	0.0	0.0	0.0	0.0	0.0	16.11687889303077	0.0	0.0	0.0	0.0	0.0
ENSG00000058056_rs2276803	0.6604205247054504	0.8334002785298178	0.36311241443163245	0.2127242947761414	1.0	0.1029577194535577	0.23588784825669756	0.0	4.9094216427277	0.30395380619089146	1.3867901669695653	0.0	0.026599047281196865	0.0	-1.3715535338581413	0.24739121014124701	0.0	0.43858997765119817
ENSG00000119537_rs402348	0.4665627581740329	0.9605025967375513	0.052450716379805806	0.7879231555348122	1.0	0.07594202237316816	1.6856256755964676	4.3590182206141765	0.42384973817217986	5.30414334657549	0.0	1.2037788887320213	0.20999417219742514	-0.12539752411079494	-6.259313307347089	-0.1122870484943977	0.0	-2.3404777868801596
ENSG00000121858_rs3181140	0.20772403841482545	0.14425842459162797	1.0	1.0	1.0	1.0	2.8412779679696945	120.42840446308819	0.0	0.0	0.0	0.0	-10.647920199696243	92.89544350801685	0.0	0.0	0.0	0.0
ENSG00000108852_rs437425	0.9999981076892085	1.0	1.0	1.2656542480726785E-14	1.0	1.0	0.0	0.0	0.0	0.8910174690138137	0.0	0.0	0.0	0.0	0.0	0.2558795021964629	0.0	0.0
ENSG00000107521_rs701801	0.18283972950241445	0.0037657759742307784	1.0	0.6097783665655133	0.3852643590197291	1.0	13.62906952344275	169.628104357225	0.0	0.0	0.0	0.0	4.9562039218363445	-96.69713604763898	0.0	2.3557247134228216	5.740669813032687	0.0
ENSG00000133800_rs7941294	2.8255126564014077E-6	1.0	1.0	1.0	1.0	1.0	0.2814592394132781	0.0	0.0	0.0	0.0	0.0	-0.035453299467683795	0.0	0.0	0.0	0.0	0.0
ENSG00000133805_rs11826750	1.333074574294546E-5	1.0	0.4417473481280356	0.9999990435063383	1.0	1.0	11.010993135203327	0.0	11.150022579833884	0.0	0.0	0.0	1.391245948020874	0.0	-8.542497785347374	0.0	0.0	0.0
ENSG00000060339_rs61869870	0.5796472164456192	0.5629095794363203	0.6787113729532255	0.24068497665231714	0.4355234880960306	0.9149403388890821	3.2490657127078757	0.0	0.0	1.0437370527757726	5.635392754696515	9.66367834351484	0.0	0.0	5.419678514556932	-2.24153644217129	2.6302977527078992	0.0
ENSG00000085644_rs2205556	0.12357900274269851	0.9089432256885479	1.0	0.039383563172078695	1.0	1.0	4.8490297287972455	15.156019448832144	0.0	1.3592357310652254	0.0	0.0	0.7723717941872735	-0.5055746517046482	0.0	-1.2794987728884037	0.0	0.0
ENSG00000061676_rs4427983	0.745943150722599	1.0	1.0	0.9999993571372549	0.5792593826945415	0.20602932772030225	0.12257525777901107	0.0	0.0	0.0	0.7562495838517274	1.9370184496588279	0.009692608382268573	0.0	0.0	0.0	0.08072490003869576	0.36553245593573086
ENSG00000119509_rs11789196	0.1792458773145612	0.4454836231730125	1.0	0.7358408197919732	0.004066972212762865	0.2635336056216231	0.6893342089756382	0.0	5.618600592366212	0.0693068559411689	1.8813979041763946	2.8058694356409846	0.07584405421895588	0.0	0.0	-0.2153321132411327	1.0405922576103508	0.6431814312912991
ENSG00000107551_rs17515286	0.9999972902186415	9.203716191830136E-5	0.999996443860041	0.999996443860041	0.999996443860041	0.5429384646813747	0.0	143.63056683019167	0.0	0.0	0.0	15.050539710247923	0.0	13.660571861300191	0.0	0.0	0.0	5.663858569801619
ENSG00000107554_rs1962581	0.11774775394133119	0.21726128734899153	2.5624504003118886E-6	1.0	0.9999986035239001	0.2614118537123554	0.9080823507456539	0.0	13.897780422169946	0.0	0.0	1.9775620299155854	-0.36744259762316056	-2.794282788873797	12.933806267884693	0.0	0.0	-1.5111278971205462
ENSG00000108883_rs12150314	0.9999980384335051	0.7873100752819899	0.5305737450347408	0.6067154430344555	1.0	0.24394260423226977	0.0	190.3247881716221	26.077979561693112	7.214648331410975	0.0	9.254337100431695	0.0	-1.7161580440659483	8.968235513464624	-0.9757094985712189	0.0	-6.941345931599571
ENSG00000133812_rs10770105	1.7617087241772467E-4	1.0	1.0	1.0	1.0	1.0	4.113110644949375	0.0	0.0	0.0	0.0	0.0	-0.22381223524373234	0.0	0.0	0.0	0.0	0.0
ENSG00000133816_rs3812746	0.07439097661522731	1.0	1.0	1.0	1.0	1.0	27.90639736614255	0.0	0.0	0.0	0.0	0.0	-0.9224798617063039	0.0	0.0	0.0	0.0	0.0
ENSG00000119514_rs62563760	0.7154113524641259	1.0	1.0	0.6555521098648809	1.0	0.6551760424260843	0.036108680923139395	0.0	0.0	1.5553781988234463	0.0	1.8911071525805239	0.018099986246395052	0.0	0.0	-0.04646147456316831	0.0	0.1816216160413304
ENSG00000086967_rs2463245	0.999996987501304	0.9999993426188902	0.014707489588697276	0.9999985300511514	0.9999993426188902	0.9999993426188902	0.0	0.0	2.18332945511768	0.0	0.0	0.0	0.0	0.0	0.09505015667143585	0.0	0.0	0.0
ENSG00000133808_rs1389552	0.08361886589504186	1.0	1.0	1.0	1.0	1.0	0.9263619789566763	0.0	0.0	0.0	0.0	0.0	-0.10987518077973012	0.0	0.0	0.0	0.0	0.0
ENSG00000106211_rs1558441	0.9999979518230675	0.0327756500371138	1.0	0.0731270604380343	1.0	1.0	0.0	25.121588843935573	0.0	16.969006265333544	0.0	0.0	0.0	8.505985131121289	0.0	-2.0221037446217394	0.0	0.0
ENSG00000108823_rs847687	1.0	0.002681180810051864	0.1994409485869144	0.8228366833123126	0.8279767127212893	1.0	0.0	0.3229369484420083	1.7765500095264428	0.0030544525901341044	0.0	0.0	0.0	-0.2845140294119542	-0.3268737521737685	-0.008630300440373976	0.011883164067603248	0.0
ENSG00000265589_rs113452460	0.4101776080825019	0.21048274861541227	0.771366300615723	1.0	0.8771226742566934	1.0	0.0029903139558133864	0.0	0.23948795800507544	0.0	0.0	0.0	-0.01790027534524995	0.2365453568695723	-0.10421072347727144	0.0	-0.012316797398327682	0.0
ENSG00000108821_rs1800012	0.998587367136859	0.0024488056008498127	0.9999974070769304	0.010787881306321578	1.0	0.9999974070769304	0.0	0.2016576913002573	0.0	0.0	0.0	0.0	8.579256728691417E-6	-0.24058664425462106	0.0	0.03342078062158436	0.0	0.0
ENSG00000108826_rs17741	0.9999972035418768	0.17152717876719092	1.0	0.13787156891119645	0.044517403246605025	0.4397454259884136	0.0	20.83522847452002	0.0	0.666501108058615	0.0	0.0	0.0	1.3322356578924672	0.0	0.506047278559017	-1.4751337371468423	0.4842880833101211
ENSG00000071054_rs13031438	0.04422366463976468	1.0	1.0	1.0	1.0	1.0	39.68755848394231	0.0	0.0	0.0	0.0	0.0	-3.6446121714317923	0.0	0.0	0.0	0.0	0.0
ENSG00000071051_rs4851866	0.24414124149933591	1.0	0.6476613878571298	0.2608171753551578	0.24797004531222688	1.0	8.18218337482029	0.0	15.224588554860205	8.270667272530236	0.0	0.0	0.29848922340819267	0.0	2.9556947080328557	0.9868901613928414	-1.3250509348658923	0.0
ENSG00000108828_rs6503726	0.03431941465791344	0.07286700672101654	0.9999993816340284	0.007916299818863104	0.24369610230819527	0.24369610230819527	0.0	42.93675788857682	44.76207753793711	5.606415775539195	0.0	0.0	1.1803107847280316	-10.657053951777563	0.0	2.2721501467697367	0.0	0.0
ENSG00000108829_rs62062123	0.8610070175198029	0.8039040895190398	1.0	0.9999964195406291	0.4541549696908973	1.0	2.172927825171538	75.64214644383749	0.0	0.0	0.0	0.0	0.24742940308708328	-2.6271847320885047	0.0	0.0	1.8483008386892277	0.0
ENSG00000240288_rs1063429	0.7411079005148429	0.14404791054071564	1.0	0.25830717710869167	0.9810458536609766	1.0	0.3131360866424603	0.24560238092264394	0.0	0.0	0.04695432102350803	0.0	-0.015027765899260664	0.5859137072911624	0.0	0.05221218667895806	0.003301238177889864	0.0
ENSG00000252274_rs72847913	0.9431825536365434	0.044945774378366776	0.5115012621487145	0.9999985350103023	0.5905475128128316	0.489866049774225	0.0	0.10142772239646922	0.021172160936753247	0.0034477596926598816	0.0	0.0	0.0	0.1529515613248027	-0.23172225587055886	0.0	0.03772516539079615	0.06178463760512903
ENSG00000264247_rs1130045	0.04276223628661846	1.0	0.5207284491798454	0.8377573694793123	0.24510516042590713	0.6184372769372015	0.9696931984944098	0.0	2.93776783213515	1.4050884505612014	0.0	1.7707767352563815	0.15404893957751148	0.0	1.0135326270826834	0.04201420413121472	0.3272055358721169	-0.3143132141730927
ENSG00000095015_rs1292147	0.02342000877282724	0.9999985655712791	0.0024560690790798034	0.9999985655712791	1.0	0.9999985655712791	14.537656314377138	0.0	17.183975572309922	0.0	0.0	0.0	1.3523349526252635	0.0	-35.25997465608666	0.0	0.0	0.0
ENSG00000265579_rs8092390	0.9999989403849804	1.0	0.007685380811729647	0.9999985982610863	1.0	1.0	0.0	0.0	1.7234870055338674	0.0	0.0	0.0	0.0	0.0	0.1525134531735247	0.0	0.0	0.0
ENSG00000108813_rs1058562	0.9999988416243017	0.03434161023096438	0.9999984676129888	0.133410130884564	0.18983203406151372	0.9999984676129888	0.0	0.9633157557645003	0.0	0.0	0.0	0.0	0.0	0.20319512146344967	0.0	0.027160693333407076	-0.07354148583877476	0.0
ENSG00000108819_rs847688	0.42926315256840275	0.3124505361947374	1.0	0.8833203509948311	0.8967131883695039	0.8967131883695039	43.6409550999537	181.26251646469854	89.36271509703703	0.0	0.0	0.0	2.3897110445069467	-24.08998027944567	0.0	-0.3767305041819495	0.0	0.0
ENSG00000121807_rs6441959	0.09198956950455162	0.32864074819618583	1.0	1.0	1.0	1.0	3.8818070668088245	120.72173420940076	0.0	0.0	0.0	0.0	-3.610531507894191	15.726842379539109	0.0	0.0	0.0	0.0
ENSG00000058091_rs12537569	0.019136248365633768	1.0	0.0488429009297372	1.0	1.0	1.0	1.5249219014972142	0.0	9.954914972459068	0.0	0.0	0.0	-0.3899537001962486	0.0	6.394168190531088	0.0	0.0	0.0
ENSG00000169710_rs8080305	0.7737045548541988	0.7530237403189443	0.8412865739300097	7.352808456350113E-4	0.12352152141390216	0.9692034457620151	1.8136934495831472	0.0	6.813469907165121	5.754423840137209	7.29603006072672	19.353240462865937	0.0	0.0	1.4461283976481354	3.2567424787281887	-3.1002541848974388	0.0
ENSG00000240291_rs10828851	0.21763698816975485	1.0	0.8990720415593526	0.0010771952982140398	0.7997193768060918	0.08661847414511548	0.0	0.0	1.2079626366927425	0.961434838292701	0.04154758298196789	0.8492743457211254	-0.04263531699450087	0.0	-0.08266810540124156	-0.31237250568799424	-0.05030912402199868	-0.41753884470257296
ENSG00000169715_rs2270836	0.9999993442962366	0.01916750364369335	1.0	1.0	1.124960447018708E-8	1.0	0.0	0.0	0.0	0.0	1.2786754388989654	0.0	0.0	0.677949026744466	0.0	0.0	0.6335267454152191	0.0
ENSG00000253595_rs6986779	0.009468964112433143	0.7858137396329742	1.0	1.0	1.0	1.0	0.019390131134582097	0.0297160349918501	0.0	0.0	0.0	0.0	0.015253166851044556	0.0216216173980436	0.0	0.0	0.0	0.0
ENSG00000095002_rs2303425	0.001102238725130933	0.9184533917319286	0.47422751052343615	0.9999978208731701	0.4152144225194073	0.3312901468291999	0.4034643200942667	0.0	6.43706927352055	1.7616511862792887	3.9246452878303133	3.533183973994804	-0.5043759430895419	0.0	-2.1089092634243087	0.0	-0.7319503829149274	1.2727731564136622
ENSG00000072364_rs30177	0.2192396459271554	0.7050859042714528	0.7281102736832106	0.5785335254381884	0.43149983874907405	0.8752898535249678	6.3787618621649935	0.0	17.886446708315443	0.0	1.1904748197706272	1.9856680268539872	-0.266317304281994	0.0	0.0	-0.3890849265999676	1.550259360740819	0.0
ENSG00000108848_rs72839300	0.4866073261947782	0.5283891162133332	0.8075063985011365	0.7020187872562165	0.7730645619489663	0.49141821762622917	5.2108748234611015	38.082934790574825	9.47668533298849	20.242571103346663	0.0	22.294020515509455	0.0	0.0	15.262986142836183	-3.9194679660186087	1.503727032543264	0.0
ENSG00000108846_rs3785912	0.17594124969191105	9.320198155742254E-4	0.8547472578006862	0.8547472578006862	0.8424989746961913	1.0	0.0	23.181340143421373	0.0	0.0	0.0	0.0	-0.777383080928815	15.220873926291892	0.0	0.0	0.29702856268357886	0.0
ENSG00000058063_rs1523056	4.928631508982484E-5	1.0	1.0	1.0	0.7689282211519136	1.0	13.488234883476835	0.0	0.0	0.0	0.0	0.0	0.7811028846783215	0.0	0.0	0.0	-0.5974817422138337	0.0
ENSG00000264278_rs11875306	0.5785551544029155	0.4837619688869488	0.5316678171035698	0.5876736104452029	0.7194183326274202	0.13828449258174347	0.005907561193900572	2.598820071242868	0.3327752987763475	0.0833765071563988	0.1452771774157346	0.15909780791889647	0.0	0.0	0.0	-0.05625034716444151	0.1369069752645306	-0.3492575985826286
ENSG00000108840_rs76374005	0.6009471114087002	0.809947412236971	0.7554914830072732	0.5936253310368611	1.0	1.0	35.65998067227743	45.46007164398587	0.0	10.234218603246756	0.0	0.0	2.064800344121614	-8.084438155103648	-12.853012557517456	-3.1629241829168295	0.0	0.0
ENSG00000108839_rs11571354	0.07328716642310507	0.4557690764720894	1.0	0.7894187988962642	0.3626532166360884	1.0	1.8914918099443365	0.0	0.0	0.0	1.1190168324847802	0.0	-0.6000168491270355	1.3114582295010888	0.0	0.13755476177936404	1.0122635130624824	0.0
ENSG00000169733_rs12948507	0.5495954903284276	0.13348588780108683	1.0	0.05995257608932314	1.0	1.0	1.1301846494585066	48.61392500883428	0.0	4.639733148860769	0.0	0.0	-0.3047791089216884	6.565103488440874	0.0	-1.1290960874447142	0.0	0.0
ENSG00000169738_rs60208666	0.9999987492005425	1.4753910415754579E-4	1.0	0.2730598055788769	1.0	0.4099032210953134	0.0	43.76546208995875	0.0	9.536670261277472	0.0	2.978413613844351	0.0	-19.437518137509112	0.0	-1.3550600347997095	0.0	3.814752362723966
ENSG00000108830_rs9912587	0.5915321623031535	0.5478081503314789	0.47730347238522275	0.2673124253848692	0.547142279230354	0.6995316721738265	0.004082400848393102	0.05503251277049423	0.0	0.1082012275557624	0.0	0.0	0.0	0.0	0.09603643433518104	0.018516955982289914	0.0	-0.06874332033736089
ENSG00000168404_rs34407409	0.02023043867871699	0.2701963513285963	1.0	1.0	1.0	1.0	13.056067347245985	35.35135117322833	0.0	0.0	0.0	0.0	-4.662491124998637	16.654232482188	0.0	0.0	0.0	0.0
ENSG00000168405_rs9379717	0.29578442240912173	0.8993336589522015	1.0	0.8526928493245236	0.828063370939294	0.21929717200613386	0.5814062608054518	3.277538460942052	0.0	0.5690733829865622	1.9307914467823655	2.834087022332585	-0.19852130427212297	-0.23057958175157384	0.0	-0.0548729726163812	-0.15314084261391803	-1.1027883798884057
ENSG00000182718_rs12904657	0.9999978692989545	1.479804671022933E-7	0.9999984019742159	1.0	1.0	0.9999984019742159	0.0	618.2422579742432	0.0	0.0	0.0	0.0	0.0	35.80407546170169	0.0	0.0	0.0	0.0
ENSG00000095066_rs76211352	0.7289787742044719	0.7276411850236446	0.6747799843268816	0.7065031765267986	1.0	1.0	0.9859740944664974	6.730356434919459	0.0	3.524743793284205	0.0	0.0	-0.10983818371716299	-0.9532710254331812	1.076638488152491	-0.15645571954653567	0.0	0.0
ENSG00000169744_rs1483008	0.9999991497153415	0.9999989022872261	1.0	1.0	1.0	4.924478602674753E-9	0.0	0.0	0.0	0.0	0.0	1.4929754114405251	0.0	0.0	0.0	0.0	0.0	0.15177969840132585
ENSG00000168411_rs56099065	1.1102230246251565E-16	1.0	0.8809950159868319	0.20820452002257173	0.15778859286011448	0.00632974752962423	2.276142793574453	0.0	10.298792205974934	0.92152446824475	6.413065195053554	1.5848410873461716	-1.1945473779935587	0.0	0.42174907530665395	0.5292178454329999	1.1179253359706471	2.9503223588918885
ENSG00000170727_rs6558326	0.8269737308006636	0.7437165492805053	0.7931205799660315	0.9999983510468095	0.45287128612907124	0.9846242072007724	0.0	2.568577877221519	0.9675790875269731	0.41082033542369367	0.24414566397523366	0.8723154822344666	0.0	-0.1095975563850967	0.1340820396525327	0.0	0.11361299371748657	0.05253866454429113
ENSG00000169740_rs3006390	0.9996964821382038	0.9246911525521907	0.8229264285712568	0.7688641014170897	0.5940702364797519	0.9999982410567979	0.0	3.4233626251025577	0.23097634517963456	1.8412767757712092	0.5981739118971877	3.770399512036329	0.0	-0.06544667439159191	-0.3465166513500132	0.07085961928025128	-0.257792081436723	0.0
ENSG00000215283_rs13289562	0.5042347395886462	0.44037214230403443	0.4195428916559901	0.5638762012346702	0.134052846956358	0.22715576566862217	0.0	0.33988309626030977	0.0	0.052892105842498476	0.07951308929805727	0.13929091586966502	-0.010890583485831853	0.0	0.0	0.0	0.06862176996090406	0.11028371320440776
ENSG00000095059_rs10423414	0.7469371834563601	0.8321235737639141	0.31462757533686203	0.9091553681259931	0.7375488426315366	0.5777288371222422	0.9067881909368212	67.68033535566691	4.401573867627215	15.87169713943971	0.0	7.5861537183463765	0.0	0.0	6.431892695224628	-0.4240190449265214	0.0	1.2556479246653778
ENSG00000266865_rs17826255	0.6015108946675203	0.6281988142805858	0.3960895832628296	0.9999979425985919	0.02677836306762449	0.07018529093922521	0.0	0.3320901485724331	0.0	0.17217961369857016	0.06907636791982333	0.0	0.0	0.1528856255692279	0.5154393450583236	0.0	-0.6745653635881982	0.5267052174819207
ENSG00000096384_rs60347589	0.5468139988194349	0.05671572000030056	0.12554553453584538	0.16317998538398848	0.9999976060077513	0.08574076669909714	0.0	174.25495840471507	0.0	64.04823246133782	45.38243586522365	0.0	4.8084595621003885	-191.12482688126494	159.09857120093622	23.466663569265158	0.0	47.56256675694423
ENSG00000170734_rs76209815	0.5443294304307522	0.3591988858244832	0.35184565324236194	0.330121432524935	0.4112848089086806	1.0	1.225001512671739	0.0	16.678338693936432	0.0	3.7046179659390472	2.6933643562357354	-0.1079701656327865	0.0	-6.981841593818578	0.7436788699707848	-0.3204245993809704	0.0
ENSG00000169756_rs116743633	0.9210368107609389	0.3030048948664805	0.891086031902339	0.5606495088899976	0.6103597140903411	1.0	6.358047820439683	0.0	0.0	0.0	0.8755621025118584	0.0	0.007073693912465594	7.017730107195481	0.0	-2.071023827876554	3.4815538298850197	0.0
ENSG00000254887_rs76335122	0.999998542153923	0.004054333521118836	0.2987062193891785	0.30161933791282924	0.999998214510494	0.9918489327344739	0.0	1.89257942219839	2.971170100930257	0.0	0.0	0.0	0.0	0.9030833714341793	-0.9804642921572478	-0.11825249115806621	0.0	-0.0031936062141105386
ENSG00000169752_rs1498198	0.7502826129012433	0.7308866139056364	0.7259379027311443	0.7635445128535696	0.641258384577241	0.9992563062293054	0.019750457367358705	0.1962410212161662	0.4443069380092823	0.5848787376411487	0.0	0.6974224278630111	0.03421678531430943	0.0	0.09384724560132766	-0.1105073328630705	0.15924524689467467	0.0
ENSG00000168421_rs4974970	0.593745637302173	0.3924315944567943	0.8140971450593255	0.3850663044281719	0.9895462019254468	0.41482074943413016	0.9596269190270798	0.0	76.00735285450219	20.26495138291128	5.8388219819926315	1.4158626890084631	0.4051822094225761	0.0	-9.607044660444917	1.0852676784889461	0.0	0.0
ENSG00000169750_rs4969471	0.9999984116153703	0.7356302668674737	0.9999990421680292	0.19300092784596723	0.9322711350341414	0.3388343616375967	0.0	0.6538090563035261	0.0	0.14538242528220202	0.22495978170342243	0.0	0.0	0.0470421492885341	0.0	-0.06118697145821767	0.009064314488369729	0.09876260282122341
ENSG00000253559_rs1437891	0.6993304796659854	1.0	0.7615627354566267	0.6211585573020524	0.7832809699220324	0.32579847026198827	0.0	0.10567331913855894	0.0	0.0643247789142316	0.10379340545437565	0.060814116581340144	1.3563566145541342E-4	0.0	0.09181146413832414	0.015393435367490473	-0.04393585770524694	0.06715453202400133
ENSG00000215271_rs34529371	0.2205461078707136	0.090468519882555	0.3630311467400601	0.8378339722087795	0.7960895342958875	0.7925510083474674	0.0	4.408393269142967	0.0	0.9830383911790374	0.165597247153109	0.7618600019865589	0.07303859882750681	-1.2391573719740938	0.3466356342456405	0.0	0.0	0.0
ENSG00000215277_rs71413981	0.7466218345374724	0.8249759877938208	0.6739961382116756	0.28653652910049143	0.4567771614400188	0.06650820916396494	0.0	0.4822148932627803	0.00952454324450413	0.02341379820836908	0.023451790004984284	0.13570686727784684	-0.005336567514592872	0.0	-0.17844021371563723	0.06529677010826675	0.0	-0.22267694783828335
ENSG00000239265_rs628383	8.815566354680726E-8	1.0	1.0	1.0	1.0	1.0	0.031410974608931753	0.0	0.0	0.0	0.0	0.0	-0.03006239683463488	0.0	0.0	0.0	0.0	0.0
ENSG00000253552_rs2960785	0.035625231355483344	0.014546734194634703	0.9999989877153851	0.9999989877153851	1.0	0.4848457384094227	0.0	0.5444832616650083	0.0	0.0	0.0	0.0	-0.0373142492333182	-0.2525701707012551	0.0	0.0	0.0	0.04249840783488068
ENSG00000169758_rs3784449	0.4249064962348622	0.29342894264491903	0.9775975617774936	0.9999983851797963	0.6305367136767791	0.6406836259599579	0.0	0.13279466535461423	0.040251868815478216	0.10681479244812764	0.2187200494810997	0.0	-0.020928183467187327	0.2586753882787839	0.015354936589390281	0.0	0.043925303244651485	0.035524231329259394
ENSG00000168427_rs12692216	0.9999987226321224	4.729550084903167E-14	0.4451355889050951	0.6571047145898969	1.0	1.0	0.0	0.01672175574549849	0.06308887777930007	0.0	0.0	0.0	0.0	-0.5093206400240028	0.18043717427199205	-0.011497346027228031	0.0	0.0
ENSG00000215267_rs9423597	0.001533866662608685	0.4197659962433862	0.4197659962433862	1.0	0.2959216521219272	0.07919142983850003	0.01356347875650282	0.0	0.0	0.0051570230183248635	0.009033192188504933	0.222424245487478	-0.022692388585908718	0.0	0.0	0.0	0.06442307503187324	-0.1266291763684425
ENSG00000227295_rs3021479	0.16635695913947146	0.012705755337021007	0.3670425495641112	0.5218545286986864	0.6920877895826618	1.0	0.0	0.021621506063016032	0.08266208527576482	0.0	0.0021969094395081316	0.0	0.009638383008948027	-0.19223750109908025	0.08665297016879729	0.005699396726021533	0.012579368081170888	0.0
ENSG00000071073_rs62158019	0.04241761097812702	0.9430126608429078	0.9430126608429078	0.6986218537813196	0.9999973050305284	0.15044278392278188	4.839905201881451	0.0	0.0	12.492407668086978	4.798989942083443	20.548485378607648	0.9552634630397232	0.0	0.0	-0.46966560233789606	0.0	-5.7677143458236175
ENSG00000266896_rs9371127	0.46255751441081616	0.5556181546404262	0.2812300028662771	0.48232610141847	0.9999973956338579	0.26991271774462655	0.0	0.2615867316266044	0.0	0.12033430268861604	0.2869817395794994	0.0	0.0014994350134922075	-0.2044555828446942	0.3093171937982763	0.027124446591094434	0.0	0.15646421595840762
ENSG00000167105_rs2254177	0.0	1.0	1.0	1.0	1.0	1.0	0.09494026232137166	0.0	0.0	0.0	0.0	0.0	0.1116633306774897	0.0	0.0	0.0	0.0	0.0
ENSG00000167103_rs7028190	0.5090550112553526	0.09878391365400163	1.0	0.7187974701735571	0.3840053882524159	0.7134143664285261	0.0	0.7412736687109065	0.029764609774404018	0.1553679351166775	0.0	0.0	0.010726962583634692	-0.3660277897371186	0.0	-4.0039855972467196E-5	-0.10951104066127698	0.0
ENSG00000168434_rs181835	0.22002360325344028	0.4353171054759212	0.38053541178573647	0.4209550844486214	0.13144578648480243	0.346309386992101	0.41523428882107494	6.811816052235066	2.2717181027798032	2.155813172895017	2.614749258724931	4.5622451788872045	0.3740992436075827	-1.4442915339180167	-2.499316884240033	0.0	-0.9947468922492707	0.0
ENSG00000169764_rs11904498	0.7800536374977767	0.5842632756779869	0.8217635544001766	0.6753449384835996	0.2931989070755501	0.7311713051769848	10.850634026752871	31.15578270191688	0.0	2.433476756133753	0.0	0.0	0.0	6.015774702457371	0.0	-1.651254830543989	3.180865277433883	0.0
ENSG00000203288_rs6673917	0.4394545544402617	0.4263649898210825	0.48671096339856557	0.18096436777179437	0.5115414403239618	0.13903154208847102	0.0	0.015965402675105347	0.05745622120502939	0.004658874419175413	0.1482601911505204	0.031758389751818314	0.0	0.0	0.0	0.03783604995014951	-0.09074317123848583	0.12218164075106416
ENSG00000167100_rs847688	0.2843759333842494	0.9250101887845033	1.0	0.9202044652280954	0.11214000638379384	1.0	0.31581660089568847	0.0	0.0	0.0	0.21441038680129407	0.0	0.06618802809899528	-0.06127509636339375	0.0	-0.010410443279630772	-0.5061120376333829	0.0
ENSG00000169762_rs35777961	0.005577740082825966	1.0	0.440644096772565	0.7519834531857512	1.0	1.0	1.773241676893553	0.0	46.60708087566744	0.8966681296278658	0.0	0.0	0.3932692329558435	0.0	-2.74976840297954	-0.13452928669133776	0.0	0.0
ENSG00000168439_rs11604782	0.29166744504230246	0.25965224107826024	0.9274618125524	0.9999973236964261	0.6362736268773566	0.6553387095951706	2.849239796809691	81.92551420880119	24.252425686227	13.759745583765502	15.697744106663247	33.912693560201035	-1.5200039113764807	15.166641659751907	-0.26828698340677226	0.0	-2.1046620071276667	-2.80283249603533
ENSG00000182742_rs10853100	0.9383346942741239	0.7970052655448814	1.0	0.9999983152968234	6.330077365712672E-5	0.32367877808427237	0.0	0.0	0.0	0.0	0.669959340760963	4.930014027376058	-0.00273384573625788	-0.08797408162272083	0.0	0.0	-0.5060804400694412	-0.23080860870440373
ENSG00000167106_rs7870184	0.2892959248916539	1.0	1.0	0.5237525148712097	1.0	1.0	0.0	0.0	0.0	134.82840114660303	0.0	0.0	-1.720493553849551	0.0	0.0	-2.6033198113298943	0.0	0.0
ENSG00000167107_rs6504657	0.10595355954478813	0.07698446293861383	0.013165048730957474	0.6493420355971775	0.10665207813451427	0.7870051469338188	0.0	26.317915288359917	0.0	0.9299189042569995	0.5986794451393009	1.0283034900848609	0.0	2.3508837089810086	8.127672942727788	-0.9375309795756421	0.0	0.0
ENSG00000215256_rs6573486	0.014747843077871914	0.7978844238192536	0.4737217966800179	0.35247413783070436	0.798003901016171	0.9280791210638224	0.0854167693250286	0.0	0.0	0.45544773784967724	0.797717262100157	1.7535115588855754	0.18497054604727994	0.0	1.1754025437060536	-0.252204343382071	0.0	0.0
ENSG00000216588_rs846856	0.999998161469748	0.3678120485178653	0.8147610145747157	0.21903060654896278	0.8147610145747157	0.5451650344906149	0.05304166342892252	0.3523598599823685	0.0	0.0	0.0	0.0	0.0	-0.21665733251886096	0.0	-0.03568167011923925	0.0	0.08352401822513608
ENSG00000203276_rs12062443	0.7700133799930827	0.7565899142565379	1.0	0.933387869395931	0.6834381228235611	0.7373908103946363	0.0	0.8006302810501891	0.0	0.10414294949414081	0.0	0.0	0.04181171928202702	0.1946394626534491	0.0	0.015602871373315829	0.0466742194127801	-0.1959853558855469
ENSG00000001631_rs73414037	0.7516773433656825	0.6776554760977022	0.18219864127649166	0.9999993933059541	0.5229330352943573	0.8756415293133882	1.3004751387997502	0.0	4.913415447231582	1.384486273031998	1.9470092696746653	3.024089122789417	0.054750123999033465	0.0	-8.128772715147587	0.0	0.7845350562428879	0.8344257696121007
ENSG00000071082_rs9223	0.9190988718451333	0.46108190756990186	0.31715725695690755	0.7453570022858251	0.9190988718436107	0.9999981286830689	0.0	38.47435981995526	0.0	26.553179868302767	0.0	3.807037090724417	0.0	11.364877492455358	-28.347187233243833	1.6137023814114988	0.0	0.0
ENSG00000001630_rs62466818	0.4210644523179403	1.0	0.98285845368273	0.5075254177593289	0.2930953304024704	0.773903543715386	0.0	0.0	0.18895998662655877	0.0	0.0	0.051504243628043136	0.012586379163486077	0.0	0.011922187018618479	-0.046085793841039675	0.08428381084979322	0.060408660604235484
ENSG00000167113_rs79121620	0.7181339610257285	0.8908533802361603	0.6572185225444778	0.2864897650770081	0.7193527616023562	0.029998549214595438	0.0	25.817112919435168	12.234763780345448	10.66770924408489	4.892609368540775	0.0	0.0	0.0	-4.4528823212486985	-1.5040121410536686	0.0	6.950330060422276
ENSG00000167114_rs117339165	0.9889692679923259	0.9718556746198688	0.48862951975110136	0.15514069716331857	0.03648721403267108	0.9746319673359207	0.009277597547205906	28.018588144388872	0.0	0.0	5.121147685821069	8.393919182467414	0.0	0.0	1.4102157798197796	0.608669961729096	-4.1013880012527375	0.07162391485444715
ENSG00000170759_rs211284	0.553620730515524	0.7411824017376611	1.0	1.0	0.18667322746178794	1.0	8.587541335368314	1.7675218021577452	0.0	0.0	0.0	0.0	-0.5426344321731263	-2.329812725069704	0.0	0.0	1.2002622203964237	0.0
ENSG00000167112_rs73672491	0.9096391384819734	0.7372439486846526	0.5585969542142095	0.33253664655797377	0.6261205756331927	0.4491667851484613	0.15864294874686574	9.02229415306761	4.585211394561417	2.763854585495037	3.8410957376590518	3.9162279007043397	0.0	0.3682858077575156	0.0	-0.5071615299132779	0.0	0.9812620092808708
ENSG00000239282_rs5753093	0.45945121451567783	0.3740936659625378	0.35837260544570315	0.0792461987211085	0.19318470711142932	0.9243007427321257	0.0029983514150604585	0.038695855058222255	0.0	0.1207967956653735	0.01637297810155267	0.28010168717894696	0.00436121511576434	0.0	0.0	0.05579865286173788	-0.1192978465381804	0.0
ENSG00000215251_rs306755	0.00872288759546147	0.6762775291784371	1.0	0.8281671691761081	0.4145686428750822	0.632954839830786	3.1819762832274034	0.0	0.0	1.8665402741716604	3.7386615528549334	0.4809462858071924	0.37834318768155584	-0.4855190893787094	0.0	-0.06499516288091663	-0.5350206318076217	-0.421375581273179
ENSG00000181409_rs12937783	0.0	1.0	1.0	1.0	1.0	1.0	24.344218154910692	0.0	0.0	0.0	0.0	0.0	5.180221358629669	0.0	0.0	0.0	0.0	0.0
ENSG00000181404_rs2998965	0.9999979734600906	4.8219340076371964E-8	0.9999973366047629	0.9667667517065577	0.9999973366047629	0.8455117221156209	0.0	3.7820805481507764	0.0	2.6184622589427966	0.0	0.0	0.0	14.48797292473416	0.0	-0.027835467677667012	0.0	-0.3495523547497367
ENSG00000182732_rs1987722	0.949299271097321	0.7294164953910187	0.9999976570437937	0.9999986783944597	0.3453603645531743	0.9999976570437937	0.584342788305137	0.05009031229872888	0.0	0.0	0.6610612258162926	0.0	0.007744195721217852	-0.3955447436210042	0.0	0.0	-0.28424710711597095	0.0
ENSG00000215252_rs192129499	0.999998869686793	1.0	0.06274703421679406	0.0	0.45873890461089195	0.0011148951813778618	0.0	0.0	0.0	0.18190840402087935	0.0	0.0	0.0	0.0	7.97494766702204	4.814307817679782	0.9966529561156777	6.655658906789385
ENSG00000167118_rs2286815	0.9999994193464374	0.022124174755162707	0.6068944045923812	0.10847600042095595	0.14399986004783605	0.6073838261771404	0.0	65.10315233440812	0.0	11.152992336080091	0.0	13.61713835267156	0.0	15.18989734990116	0.0	-3.284887375341492	3.9483367243259093	0.5161095742625614
ENSG00000179104_rs55780747	0.13216014169484436	0.48739408392280503	1.0	0.9999985104974684	1.0	1.0	0.0	7.362901137306258	0.0	0.0	0.0	0.0	0.12088714329952756	-0.2744443805011475	0.0	0.0	0.0	0.0
ENSG00000240204_rs656981	0.9999982447199299	0.9999988898634095	0.9999988898634095	0.9999983347951141	0.9663114710235061	0.11451343390973234	0.0	0.0	0.0	0.0	0.6849962628413031	1.9869005219285614	0.0	0.0	0.0	0.0	0.004558378970563763	-0.3414935973379704
ENSG00000239219_rs2052393	0.9999988002620332	0.34662693253099164	8.320338864553634E-7	0.9999988002620332	0.9999992412190859	1.0	0.0	0.0	0.8081075965523197	0.0	0.0	0.0	0.0	0.02574758448338773	-0.3304126375022982	0.0	0.0	0.0
ENSG00000001629_rs28365965	0.5935927645786045	0.690204732397108	0.10019810874709878	0.6902047323991455	0.6163738203926876	1.0	1.7552679353194045	0.0	3.9683737492934377	0.0	4.688030858499112	5.534798591900275	0.14498952392972264	0.0	-10.199641602356468	0.0	0.8501771156587771	0.0
ENSG00000240207_rs73017540	1.0	0.23576217126172216	0.8131512565626519	0.18604780246377717	0.6922571705467697	0.8637469454102744	0.010098199517563645	0.0	0.0	0.03403701570894413	0.02658017180321201	0.05788849166452782	0.0	0.1436596078598433	0.0	-0.04343517239112241	0.029487630296069274	0.016540610693241982
ENSG00000242866_rs8035812	0.999996978214121	1.0	0.39649455928508104	1.4969423356880895E-5	0.5747548564174259	0.2148808007559705	0.0	0.0	0.0	0.16233193387770323	0.0	0.0	0.0	0.0	-0.06439941433787502	0.08064451332951167	-0.012251020044949525	-0.032016852602209586
ENSG00000242861_rs56301120	0.9999974302622103	0.3767797099009752	0.912090315506868	0.20577002401522848	0.9120903155192982	0.7232962306484558	0.3476532706608879	1.3581789795548047	0.0	5.154085983135768	0.0	0.0536751068095545	0.0	-2.9678493649867232	0.0	0.6236216417717132	0.0	-0.7069963202065903
ENSG00000253519_rs1105282	0.8673153114222317	0.8061407239520271	1.0	0.2890573154537921	0.8156384727064334	0.8156384727064334	0.0	0.8551225246807654	0.18802091356416312	0.0	0.0	0.0	0.004331197432812409	-0.03558506897260687	0.0	-0.027490930421148942	0.0	0.0
ENSG00000170776_rs16943484	0.7412125924456701	0.3621352385012183	0.9999984925149525	1.0	0.5469163596465831	0.6163299327555086	44.901627125015786	0.0	0.0	0.0	15.456339899644112	18.61459203168729	1.9889034633528027	-51.443016156082194	0.0	0.0	10.025328287295261	13.253405255210795
ENSG00000229894_rs67147529	0.0712770985207124	0.3548816755560745	1.0	1.0	1.0	1.0	0.0406975747455862	0.0	0.0	0.0	0.0	0.0	0.010420108300835283	-0.05116410081823845	0.0	0.0	0.0	0.0
ENSG00000253522_rs2002429	0.4961564067867632	0.9434133073533087	0.8603333599279949	0.5286167390330214	0.6907699925266092	0.861950569991558	0.0	0.7324249221484138	0.0	0.07183241145260617	2.122575271263568	0.7314634805380622	0.024988011650739318	0.0	0.0	0.1285534905281809	-0.25580344154484497	0.0
ENSG00000254859_rs2242092	1.8864612227886823E-7	0.6585453028769908	0.9999980324149274	0.9999989329271735	1.0	0.9999980324149274	0.0	0.28451545816173746	0.0	0.0	0.0	0.0	0.07343629458775791	0.03730408522339757	0.0	0.0	0.0	0.0
ENSG00000167123_rs60811630	0.9999994216809017	1.0	1.0	1.0	1.0	2.8495635223735327E-4	0.0	0.0	0.0	0.0	0.0	11.020236507906436	0.0	0.0	0.0	0.0	0.0	1.5061189627120712
ENSG00000254858_rs200378	1.0	1.6959977722663666E-5	0.44886079259077427	0.9630553137129624	0.1439748264359464	0.08889553836924657	0.0	11.43706678594495	0.0	0.7446335227517903	0.17682943471275836	0.0	0.0	-2.0906921982060735	0.5178502323544765	0.007639389011003006	0.5115926907332554	0.7230585645216804
ENSG00000230882_rs56265719	0.5733604379628449	1.0	0.15132065077540424	0.1974125376958733	1.0	0.0	0.0	0.0	0.0	0.0	0.0	0.07853692032462724	0.0011018641206514714	0.0	0.06040547423472293	0.007128252831722712	0.0	-0.42710645566660765
ENSG00000254852_rs6498523	0.9999976030501244	0.060770486887819164	0.9864870448341445	0.1617144135866181	0.4050760429212963	0.6510311404904032	0.0	0.27160169556939506	0.0	0.0	0.0	0.0	0.0	-0.41127934392722265	0.0024437660632594792	0.03409084902853395	0.03790108447244907	0.02717511399305324
ENSG00000254851_rs664922	0.7519192928385035	0.004943705689290145	0.8840925864325784	0.013433443755594743	0.6811308362981219	0.11938550407690296	0.036811201931775145	0.0	0.7301641939113983	0.46924545158550696	1.49706018990193	1.8434167647933666	-0.021616641526547308	1.542293574308597	0.19224311621050985	0.447553183024755	0.15074116300252596	0.7850669350562904
ENSG00000253520_rs6876210	0.8574525667210257	0.8759099818320615	0.9928038594530515	0.7773599459114466	0.4365691484415377	0.1807080817130302	0.0	0.5406149210188076	0.07034810718102522	0.03667528429294475	0.0	0.1430522796330416	-0.003626331442468176	0.030789147441893726	0.002434880134143363	0.01104556759428584	0.023705507725812324	0.15651371287077315
ENSG00000239213_rs115751655	0.10603782901414127	0.08522430169384643	1.0	0.4914773744874955	0.36594018216767976	0.5924872025218146	0.005996124438436946	0.0	0.0	0.0	0.0	0.0	-0.08063048632626635	0.6650850418181596	0.0	0.028373389354734727	0.15681033316916274	0.061414494344823364
ENSG00000180104_rs72717438	3.4241147786051584E-6	0.9764471869371824	0.9999974059857181	2.4433335513829313E-5	1.0	0.9999974059857181	10.33643386699894	106.23701276037042	0.0	1.1658270195094664	0.0	0.0	4.537416735303095	0.24347106450562436	0.0	-5.376363226047987	0.0	0.0
ENSG00000179115_rs2974752	0.9588892803273946	0.48538003254863915	1.0	0.621300091713628	0.9810638347271963	0.061927674344609884	0.0	58.200935258212546	3.425107836063404	9.430099296404597	5.960132172394706	10.127335684081121	0.0	-2.1055342828040993	0.0	0.4604498163380076	0.07977020842372258	4.7994509510257055
ENSG00000241547_rs34944332	0.9999987950811156	0.9418331487115057	0.9999990666738454	0.8444426913602625	0.5610665460471371	0.305346049773889	0.0	0.6105290305069099	0.0	0.0	0.26919700607953445	0.0	0.0	-0.029061155545036226	0.0	-0.02167724637381576	0.16045143129108586	-0.37857055932371125
ENSG00000266824_rs2253820	0.17016926226832818	0.8020228508625922	1.0	1.0	0.4235416991215035	1.0	0.11919499848627504	0.0	0.0	0.0	0.0	0.0	0.02095986797540424	0.04948952753703574	0.0	0.0	-0.057788701108176105	0.0
ENSG00000241549_rs9368477	0.9999986796207551	0.25517515855206985	0.47688864024122335	0.9475523122606726	0.853529641198804	0.660603998196569	0.0	0.01810690339450196	0.0	0.042555724095555254	0.07243568410928337	0.0	0.0	0.07942800251119021	0.043995337067593177	-0.001720897842720475	0.010506457064154751	0.0207656641106113
ENSG00000182747_rs12191772	0.32373717379513167	0.6580602818378268	1.0	1.0	0.2931223867614482	1.0	0.02353254115339378	0.0	0.0	0.0	0.03936883237987179	0.0	0.006699616677029055	0.019099840814068365	0.0	0.0	0.031765757034478946	0.0
ENSG00000240219_rs875093	0.009441678631606831	0.9999995217237084	1.472151289760859E-9	0.009203085407586853	1.0	0.9999995217237084	0.9644283972244262	0.0	0.0	1.6514125065655996	0.0	0.0	0.24179174748003793	0.0	-12.998073175138016	0.6728028481749624	0.0	0.0
ENSG00000182749_rs74378533	0.9999981422504406	0.813052963940603	0.9999982622344096	0.5298041961031881	0.9999982622344096	0.699913330681108	0.0	28.407349906602473	0.0	0.0	0.0	0.0	0.0	0.2622875857625556	0.0	-0.17032721154572006	0.0	-0.41414874278231817
ENSG00000179111_rs7222810	0.8076260843606129	0.5119504054522028	0.8076260843580539	0.6301057288113527	0.4238654933245405	0.9999978470405196	0.0	0.020032531246129665	0.0	0.007706953881667456	0.09680811981634849	0.14361725045977214	0.0	-0.03711760701764916	0.0	0.0076898864637276	0.02562498518326573	0.0
ENSG00000168461_rs561102	1.3693715647300486E-5	1.0	1.0	1.0	1.0	1.0	38.51964128214463	0.0	0.0	0.0	0.0	0.0	2.3222578399019698	0.0	0.0	0.0	0.0	0.0
ENSG00000228570_rs2753665	0.9999983425265603	0.2104566371245814	0.5502837267058902	0.07612488926478289	0.8001816558770453	0.5502837267058902	0.019017741834137528	0.2131662741037733	0.0	0.050832964164116555	0.0	0.0	0.0	-0.2826284396001673	0.0	-0.10496899429549372	0.040872875575705	0.0
ENSG00000179119_rs55664418	0.39679861416945517	1.0	1.0	1.0	0.08758698569630818	0.4816920758186578	3.855156976001186	0.0	0.0	0.0	1.64599338521214	0.0	0.28582850890427414	0.0	0.0	0.0	-3.159842877269779	1.6483855850292402
ENSG00000227242_rs594655	0.13135303788797903	1.0	0.3188241222369004	2.3213448206993448E-6	1.0	1.0	0.0	0.0	0.0	0.4701610765257773	0.0	0.0	-0.09314281218934245	0.0	-1.1051819549818096	-0.6969534037243682	0.0	0.0
ENSG00000170786_rs72656063	1.0	0.6960364177661659	0.7783780726069692	0.3850501225634929	0.7497675006951359	0.18146473813818853	0.0	0.0	0.38833454912756765	0.009001809684033305	0.0	0.0	0.0	0.007449917071849809	0.057147800076686746	0.02320051620904088	0.004993789368690312	-0.10062345654258369
ENSG00000167136_rs2805099	0.9961315669466834	0.57641741014214	0.32954418161511967	0.27106158964728466	0.9999973848598536	0.6488989714534792	0.0	0.9001929978621898	0.0	0.03360521727515113	0.29995475159438906	0.08628753698498023	0.0	-0.09779156506784886	-0.17278434171709783	-0.06022936915797244	0.0	0.0732596251466301
ENSG00000170779_rs4577018	0.8037818031257853	1.0	1.0	0.9999984198731634	0.03422777818149825	0.5337401751600537	0.7399262761745107	0.0	0.0	0.0	4.724908564727789	1.9837020715675888	-0.018030017234815537	0.0	0.0	0.0	0.5801356768883263	0.33271441161186577
ENSG00000230896_rs28789495	0.9490082745963279	0.19919542619503283	0.8396235045928455	0.31559726457219706	0.8479892073848393	0.8688201210969484	0.00601199104460849	0.0	0.0	0.30212260975708577	0.12449270726899324	0.6801403110309975	-0.005290162283016036	0.278160953647408	0.0	-0.044285196001590366	0.0	-0.03905266217817533
ENSG00000002933_rs6464101	0.9999987126359628	0.0	1.0	1.0	1.0	1.0	0.0	18.189361719841788	0.0	0.0	0.0	0.0	0.0	-103.54555848283817	0.0	0.0	0.0	0.0
ENSG00000240225_rs399970	0.8126550993309496	0.08916546220210664	0.8239580862951498	0.6055636239885724	0.7932942319181557	0.8758605867538065	0.08387998738232895	0.0	2.709339583020264	0.8393635016077946	0.0	2.4047818086608914	-0.025208561102204874	0.5959149343483616	0.0	0.05558967190940843	0.0	0.0
ENSG00000181444_rs860624	0.0	1.0	1.0	1.0	1.0	1.0	20.395024918288044	0.0	0.0	0.0	0.0	0.0	4.279041730589196	0.0	0.0	0.0	0.0	0.0
ENSG00000180113_rs2216464	0.9999994684185667	3.599503460960385E-6	1.0	1.0	0.9999985935677259	1.0	0.0	0.8810770493387982	0.0	0.0	0.0	0.0	0.0	0.43893464497683743	0.0	0.0	0.0	0.0
ENSG00000170791_rs6474051	0.3275652456753867	0.03035152495838811	1.0	0.7232082759168741	0.16110303101677992	0.8720546241658146	1.0665326125154229	3.6840257087027823	4.410441112554355	5.248746659727415	0.0	1.522782519072863	-0.2921751085676878	6.000890127923157	0.0	-0.14508548758240647	-1.3212409255426159	-0.3767517341407875
ENSG00000227252_rs11688585	0.6256543660285351	0.2688930734332683	0.6783578712391723	0.19980131066448337	1.0	0.7869994213640042	0.0	0.0	0.0	0.08421950473113136	0.016768246028992163	0.03664025062739534	0.0	0.08411507688574862	-0.037537796718961985	-0.028234070035406317	0.0	-0.032600243818038756
ENSG00000241553_rs462378	0.8717380683018008	0.9137678557289066	0.99999832973355	0.9999993686986215	1.0	0.99999832973355	3.5625949305697637	538.7988820924606	0.0	0.0	0.0	0.0	1.0008869575806836	-5.0398871367466676	0.0	0.0	0.0	0.0
ENSG00000266852_rs117075279	0.03813040700157244	0.4067063891256055	0.7795344138391358	2.9087850666797976E-5	3.330174704042621E-4	1.0	0.0	0.05727424757858621	0.0	0.0	0.024024953060056798	0.011772340048877505	0.012114378483504213	-0.12126457941936174	0.0	-0.23249418440736333	-0.4001385710127036	0.0
ENSG00000227253_rs35371532	0.9999992125475007	0.8761017844865382	0.8287120678211795	0.3937971047539177	0.4613663053930097	0.8521614647542082	0.025532930998653648	0.0	0.13526401055307063	0.0	0.024790064258486365	0.029762553350281003	0.0	0.0	-0.025697589701481477	0.008402748827064864	-0.025740973114184794	-0.009138692659328897
ENSG00000254876_rs1986462	0.7348029367234019	0.7348029367187856	0.999997708619416	0.03991023322059484	0.06940269807021171	0.14712636030292203	0.0	0.0	0.3142639054350717	0.012994690870524519	0.22431904510212755	0.29819800784725004	0.0	0.0	0.0	0.1174403216673512	-0.23312951641824708	0.19640826111370724
ENSG00000168476_rs56401147	0.9999979608314178	0.006996870885088047	1.0	1.0	0.9999979017128398	0.07131063085240885	0.0	79.52958348383481	0.0	0.0	0.0	0.0	0.0	-5.047321037610311	0.0	0.0	0.0	-4.9607542799980475
ENSG00000253549_rs3758076	0.40971677623551994	0.01170658265362956	0.9999984576821126	0.9999984576821126	1.0	0.9999984576821126	0.015466169254308607	0.20505769491524137	0.0	0.0	0.0	0.0	0.0291934459897056	-0.6683581093262265	0.0	0.0	0.0	0.0
ENSG00000182782_rs526276	4.5451975516641596E-11	1.0	1.0	1.0	1.0	1.0	14.684150078918929	0.0	0.0	0.0	0.0	0.0	2.0170260941936187	0.0	0.0	0.0	0.0	0.0
ENSG00000239235_rs2293360	0.027675897556536766	0.6873536223101657	0.4436269506552667	0.6365207092105548	0.6319509784279267	0.6438368195670331	0.0	0.30635724003341175	0.0	0.21161738942317643	0.11906410224057028	0.27199858158675116	0.05172014495197724	0.10748649257275276	0.1996452838223293	0.0	-0.22420464903725232	0.0
ENSG00000253540_rs2587972	0.9999980992571379	1.0	0.7453525708271588	0.15925454846400267	1.0	0.3666008507195332	0.0	0.0	1.6281104935493091	0.31877771312405256	0.0	0.22113498671461393	0.0	0.0	-0.1463772119112281	-0.08087154041556366	0.0	-0.13474408092156528
ENSG00000182768_rs9744242	0.4763178361020455	0.4505464295531161	0.48758115037790195	0.03017946078239886	0.9515984624322427	1.0	0.2842429196677132	0.0	0.23001408652376487	0.0014872451677753458	1.014560332574229	1.1321130259074859	0.02583201872908196	0.0	0.945135412506184	-0.3027020701185795	0.13938197266414565	0.0
ENSG00000155189_rs2980683	0.05527098521483431	0.0186227405269892	0.559663354357524	1.0	0.8103582681342194	0.49415798768752495	0.0	0.2526615447767684	27.049385751848305	0.0	0.7044003153711069	0.0	-0.25405408485523484	3.1950942782503513	-1.0645274793679662	0.0	-0.1309766448224398	-0.27651712813509133
ENSG00000228590_rs10180282	0.9999989979911048	1.0	5.600473821939511E-4	0.9999979141521517	1.0	1.0	0.0	0.0	1.4169401868101572	0.0	0.0	0.0	0.0	0.0	0.14953923700400326	0.0	0.0	0.0
ENSG00000179134_rs3786949	0.010951950577005154	0.8894334992612986	0.37716170065224575	0.7288390963041184	0.22045845325553937	1.0	15.530097772212434	0.0	0.0	1.1824469927249432	1.878584637134657	0.0	1.5513892757447865	0.0	13.456024982819107	0.9486385553209057	-6.3900793498901916	0.0
ENSG00000181450_rs2644146	0.011827269134449425	0.6873881851178909	0.7932214669953911	0.9999979128573204	0.5958520756726643	0.6874991079316959	0.0	0.0	1.1278767809528594	0.0	0.643143759335399	0.509434265817062	0.03489943009087077	0.0	-0.18955463563992886	0.0	-0.0783092489885051	-0.002299736115386417
ENSG00000228594_rs7519837	0.9999981181188718	0.010096600817745327	0.9999977209287744	0.1971326221856987	0.999998913495424	0.8755829324943905	0.0	10.288785777986313	0.0	0.8081263178366928	0.0	0.0	0.0	1.6043039213162174	0.0	-0.2495554288661767	0.0	0.049682262994311145
ENSG00000241563_rs1307491	0.29443299056980365	0.4446415534275302	0.9999986706292553	0.734617587034567	0.7493782888279978	0.10342187340801334	0.0	0.0	0.03667974208996561	0.049029876965936386	0.04165503303348913	0.0	0.00511176516160138	0.033860849430756707	0.0	0.010067500286095283	0.025256086505348198	-0.1296828831791405
ENSG00000240233_rs72683266	0.9999972049854224	0.34913282534125445	0.9999979844863249	0.4172117794237906	0.08861925996237818	0.9999979844863249	0.0	0.15199679365565313	0.0	0.010209041201944411	0.0	0.0	0.0	0.06952608286231689	0.0	-0.022050291470138712	-0.09855156761101296	0.0
ENSG00000265511_rs4646407	0.7989487866383738	0.9999985242909545	0.7459028467587536	0.358984985503516	0.21032392373242692	0.12619530361187659	0.014311614422728236	0.3385521174717989	0.0	0.5504142842847971	0.0	0.0	-0.006429658733259233	0.0	0.0	0.07603813860026432	-0.11329898818569421	-0.349725850488393
ENSG00000241560_rs2733423	0.9999975667495311	0.9999983253221739	0.9999983253221739	0.9999978380002231	1.031475990792563E-4	0.17346098475429605	0.0	0.0	0.0	0.0	0.29890624419596296	0.2547742592469561	0.0	0.0	0.0	0.0	0.17317054991352793	0.11828508147400359
ENSG00000240230_rs6966449	0.6804606222563417	0.1710161630037348	0.7893729023240514	0.6059919512991874	0.4983729738233452	0.1084596541751165	1.9431438317913232	2.7876296551136694	4.804781954260991	4.622392212841873	2.5609547355353937	2.581932106095853	-0.23918129197190177	4.048946317257615	-0.5182847301550133	0.0	0.0	-1.7458153923701876
ENSG00000253534_rs361489	0.6099730055809032	1.0	1.0	0.10964152509879455	0.1323349549956384	1.0	0.006570268072047519	0.0	0.0	0.2889510677271046	0.0	0.0	-0.0057969618930547	0.0	0.0	0.05270674907346401	0.12246534301272202	0.0
ENSG00000168488_rs62036618	0.6271187530486635	0.2034479958798402	0.2405183055374548	0.9182902266072934	0.41290005894429005	0.9139653985715317	12.855345594557464	0.0	72.85371170207182	23.403671243108572	13.235281224575713	35.094182170893305	0.691480018864384	0.0	0.0	0.0	3.54488926559507	-8.105130348155857
ENSG00000227268_rs10887759	0.7879278891492647	0.6497922599242906	1.0	0.7969116975709687	1.0	1.0	0.25363517395153595	0.008446180445941536	0.0	0.09495793526992993	0.0	0.0	0.012823131738985334	-0.18695647924940267	0.0	-0.014322306625107539	0.0	0.0
ENSG00000252202_rs10277	0.5748443611485339	0.5687141687167023	0.7929346782738258	0.5141967521575479	0.6063672482507527	0.4557112666228551	0.0	0.02216337114600297	0.038314106036772294	0.06725808427546857	0.06383259702463497	0.01303774769648893	0.0	-0.031155776860690012	0.0	-0.008657285824773398	0.0	0.0468213493291038
ENSG00000083099_rs9444701	0.8408979490243327	0.29744085879586446	1.0	0.21087199158248537	0.07019221062793846	0.3146262449527337	0.30708200604069885	6.15447229102275	3.2468765227895355	1.0344488099828657	0.0	2.2477322007178184	-0.14077646451053694	-0.0790686338001923	0.0	-0.2598575552330252	1.0745993779198832	-0.17735469395381587
ENSG00000168487_rs36074562	0.9999972593099102	0.3069793406685628	1.0	0.9999986505774822	0.2740011279019533	0.039217603080794916	0.0	6.62385519033464	0.0	0.0	1.6881618060635413	3.1632224156253685	0.0	-0.9080166855490723	0.0	0.0	-0.38948541547442245	-1.3293412822944244
ENSG00000252206_rs4759017	0.999999348208224	0.0018612486437694642	1.0	1.0	1.0	1.0	0.0	0.6440799185932704	0.0	0.0	0.0	0.0	0.0	-0.056944336128887676	0.0	0.0	0.0	0.0
ENSG00000253537_rs10063055	0.6627013921425005	0.8965730715340621	0.39671571126476346	0.5707974919280044	0.81820831750088	0.999997991910123	0.008568157670374145	0.0	0.1707469719751386	0.014809893689098678	0.02086590961299432	0.09079590496281166	0.0024583329591298347	0.0	-0.11688072362216287	0.011480240822486162	0.008780567751551486	0.0
ENSG00000002919_rs58624511	0.06281995585303057	0.5585906089681585	1.0	1.0	1.0	1.0	15.830031109778302	36.01183272638208	0.0	0.0	0.0	0.0	2.3277714038158783	-5.491365174104186	0.0	0.0	0.0	0.0
ENSG00000083093_rs26764	0.747185654117529	0.8174673022767004	0.7501084599223581	0.3161277402506516	0.28995836565942645	0.391356787822551	0.49410635199290376	1.1172650540614093	3.41926067564455	0.311711410966052	1.6306961353303122	1.8959630762802002	0.0	0.0	0.05445973188752961	0.19207906230077917	-0.5033020370593665	0.3634579394841077
ENSG00000083097_rs62419228	5.843042342337235E-4	0.6275322363909279	0.700061724739743	0.709209262038402	0.7514237114130913	0.771690935431626	0.48912416175415085	0.0	8.945447980298798	1.3010417121976465	2.0545081604610527	5.323016534303835	0.5208512377455727	0.0	0.0	-0.23357972091064333	0.399988083897815	0.0
ENSG00000254860_rs2248245	0.761968674837942	0.3652226563445954	0.6223020217109458	0.0012900280755826499	0.7756922809972274	0.41850911192966034	0.10092153242887454	0.0	0.9134426786794052	0.32825974437591915	0.16282368843408893	0.0	-0.014753980634703697	-0.3800372167114231	-0.29742276584993926	-0.287015742147165	-0.05058449877338066	0.14161857866141003
ENSG00000180257_rs9304741	0.5804836397121085	0.794253244071756	0.45981237352037496	0.9066143424801412	0.47829732129897407	0.28602356984089805	0.3231051392616228	0.0	1.159410755381338	0.4155516842539797	1.3556760790082742	1.5799794037611514	0.0	0.35295948882335726	-0.8076109973254132	0.0	-0.22281770900973755	-0.5553640951263146
ENSG00000214114_rs6665977	0.0032823515622654176	0.0012716506124448301	0.9999976976456437	0.9999976976456437	0.9999991497993086	0.9999976976456437	2.276794393876337	5.8358217723580275	0.0	0.0	0.0	0.0	0.6873770830171317	-5.654834184816911	0.0	0.0	0.0	0.0
ENSG00000240401_rs2576698	0.5806776253410941	0.5277154793580121	0.8715979207293226	0.7331341949892376	0.8896337240878257	0.9999984698714094	0.001765885983270605	0.6219854212633397	0.0	0.00212366391235402	0.0	0.05036029761352146	-0.024018978724084324	0.21170090618172896	0.03908865546230941	0.01960128581918435	0.005839187262256669	0.0
ENSG00000214113_rs111557465	0.9999969535942482	0.5693193005380144	0.824541261859557	0.003317622572793333	0.7100172497755208	0.6119401640950362	0.0	9.716993872019996	0.846675804416323	3.8404739436102684	0.0	0.0	0.0	-1.0309519419612314	-0.8128926677821028	-1.7238676186925541	-0.40449363942770306	0.5644573157400607
ENSG00000239415_rs2839154	0.9999983689011749	0.7202189368721458	1.0	0.08420427190466784	0.5365834288203561	0.17078769619276024	0.0	0.0	0.0	0.5075425129075318	0.7920563515578803	1.170656312406385	0.0	-0.057420942689633374	0.0	0.13636975288426573	0.10892810495858231	0.3005380934957557
ENSG00000181585_rs6442020	0.9999979351572087	1.0	1.0	4.047211121793737E-9	1.0	1.0	0.0	0.0	0.0	0.8187893128606797	0.0	0.0	0.0	0.0	0.0	-0.09999788702432864	0.0	0.0
ENSG00000216775_rs7762854	0.9212871066100089	0.9999985812951908	0.1582397426641936	0.9999983213658321	1.8341746695127448E-5	0.8606121340880192	0.0041616472252312565	0.0	0.0	0.0	0.18048508169825186	0.02679903158257838	7.561791441285014E-4	0.0	0.14436129925505234	0.0	0.09856514919456363	0.012623088588524844
ENSG00000239419_rs56140746	0.4782014295715318	0.8455989481220932	0.8455989481220932	0.2615126699883089	0.09403553607533566	0.9999980118353404	0.02368918622036794	0.0	0.0	0.0	0.0315708236405536	0.05450625748500834	0.009203195052091032	0.0	0.0	0.032186255805320606	-0.15800557738129883	0.0
ENSG00000241732_rs62275004	0.6934319102120369	0.8506143091397531	1.0	1.0	0.889994222222519	0.7658845443600123	0.0	0.6922499863897246	0.0	0.0	0.009240914904992627	0.08434306895021722	0.003604420783323715	-0.023463683233375384	0.0	0.0	0.007903528139735886	0.029510252492204486
ENSG00000240403_rs11084375	0.9999989499679474	0.9999983960495455	0.9999983960495455	1.0	1.0	2.1094237467877974E-15	0.0	0.0	0.0	0.0	0.0	6.104686717814664	0.0	0.0	0.0	0.0	0.0	-2.62048293323799
ENSG00000215447_rs28623526	0.5480866687370212	0.6951790540785839	1.0	0.042254251599486925	0.6951790540785839	0.6993078053169198	0.057468617055478	0.0	0.11713259252616048	0.3101411914185083	0.0	0.0	0.016021278475985317	0.0	0.0	-0.09217232119979404	0.0	-0.0757337737903718
ENSG00000204792_rs12366	0.2430491336346724	0.009853732856421993	0.8585496422650699	0.0	0.024612915458340323	1.0	0.0	0.0	0.0	0.0	0.06809102237314028	0.0	-0.12755763427752584	-2.6024262688634554	0.20123683044854512	-2.353765553502081	-0.885247790919695	0.0
ENSG00000204791_rs6985603	0.31819139737227253	0.03520806872232218	0.999998820929062	1.0	0.37860864673809935	0.999998820929062	0.042648908701969496	0.0	0.0	0.0	0.0	0.0	-0.010183446740871016	0.19885095374269038	0.0	0.0	-0.02111843410989868	0.0
ENSG00000253719_rs1493805	0.9999972119776932	0.7680163163760385	0.4513507631006908	0.06621380242053998	0.8411834613091684	0.2835759546452995	8.393294243197952	0.0	43.33964472343327	17.371377074530336	3.7679670553404288	44.9666126302987	0.0	0.0	-5.872726745536462	2.392715995416554	-0.533737315454683	-3.169378910838769
ENSG00000167281_rs72853385	0.9999993474175094	0.9999981542179823	0.9999981542179823	0.2649666112805775	0.68232453003278	0.9225606537207096	0.0	0.0	0.0	0.0	0.13794269410911497	0.790175347459224	0.0	0.0	0.0	0.051932548621235794	-0.05099409282139214	-0.022230255988407593
ENSG00000167280_rs34879184	0.3332701230742573	0.9999987993498326	0.42579887706352226	3.73014164778418E-7	0.5137767781863094	0.1890819093140651	1.5444456288760868	10.377313811738615	0.0	11.100882398046085	0.0	3.1181769450029675	1.6758887715985706	0.0	10.831558848052092	11.246035886544602	-6.867918966651035	14.764617662597178
ENSG00000226104_rs62129985	0.09929900454490093	0.24298460229967278	0.829509059169538	0.38300302959933896	1.0	0.8453753921359753	0.058456756597205	0.0	0.0	0.007201648328233697	0.11900643354714338	0.0	0.035109244244687976	-0.21099895210091005	0.0	-0.031492963030289034	0.0	-0.006374610523615541
ENSG00000253720_rs298603	0.60523172596861	0.48790426394900255	0.9999985716577686	1.0	0.04542502239875312	0.9999985716577686	0.023702772212950255	0.2064282679521261	0.0	0.0	0.0	0.0	-0.00817587377613587	-0.08573826087525017	0.0	0.0	0.04025300899044864	0.0
ENSG00000167286_rs2276423	0.9999994916918604	0.3938805861736312	0.999999281143735	0.23949997501902842	0.7596202873817269	0.999999281143735	0.0	2.3349859057532956	0.0	15.598380881638699	53.094765946554595	0.0	0.0	-6.409700135102111	0.0	3.4339295574640873	-1.9998580717212917	0.0
ENSG00000179262_rs116910675	0.40174157375219033	0.04150636820270548	0.497049867757541	0.20935151944005514	0.8828702497148166	0.46682393333498895	0.0	8.242481998551341	3.810487098707472	22.003125711409215	6.032682106807624	11.770626959236987	-3.9303281259197926	65.54882416648604	0.0	-7.124538566110942	0.0	-16.793348126552708
ENSG00000215440_rs2426778	0.33126285759169494	0.10855053941801063	1.0	0.9562866526663245	1.0	1.0	1.7195217264156346	25.660178649605836	0.0	1.8625933070550889	0.0	0.0	0.3926305822938858	-5.612533538900396	0.0	0.026887539251076172	0.0	0.0
ENSG00000155287_rs4498914	0.9999991768856271	0.13816653009532232	0.8487221867442262	0.08465884620060748	0.9999982539107358	1.0	0.0	88.37713004204143	7.7606486448167695	4.230006271603792	0.0	0.0	0.0	4.09554362058194	-1.5569459108520878	-1.8505159435322103	0.0	0.0
ENSG00000214106_rs62473040	0.26098880581906414	0.3340746202879973	1.0	0.4802600016138703	0.009363708998087694	0.7747850791218103	0.23719282684726667	0.0	0.18744063909573774	0.3834317886310224	0.13896100308087206	0.6535344858398088	0.04642728068989288	0.0	0.0	-0.08398518740058726	-0.4905452703631315	-0.2590859154669271
ENSG00000180263_rs6538600	0.8804442097168875	1.3672396548258803E-12	1.0	1.0	1.0	1.0	0.0	6.289228017345994	0.0	0.0	0.0	0.0	0.01579192058990437	-1.551341658372129	0.0	0.0	0.0	0.0
ENSG00000167291_rs9799	0.09548098091551138	0.020636875665880683	0.0	0.28677386261083404	0.345026715509156	0.9418867360460146	0.0	0.0	1.9084283188947264	0.13321827379165355	0.0	1.1310128063273532	0.06307393826422143	0.8725031906481382	-10.928300106865587	0.1297960590314094	0.18190229808445776	0.023145519306668947
ENSG00000204789_rs60266855	0.9999990861186573	1.0	1.0	3.3920588560221177E-10	1.0	0.28160031336015934	0.0	0.0	0.0	0.8948935852575512	0.0	0.0	0.0	0.0	0.0	0.23734336365226263	0.0	-0.27923773016625164
ENSG00000253710_rs7993492	0.01824526337725174	0.1666232670623552	0.3697998985066612	0.3928355874428504	0.553944495521192	0.4847051983635995	0.05616004971080205	0.0	0.24277402553444766	0.19236659711548768	0.4782506811324979	0.09104504893643832	0.1018564523682347	-0.42513133693129107	0.0	0.0	-0.0772273670952225	0.0
ENSG00000228775_rs7784221	0.9999980728899808	0.41046089539344666	0.16258678018185346	0.009533145442071511	0.13329229655093744	0.96144663885103	0.0	0.0	0.0	0.3012368499261196	0.0	0.41239083759100276	0.0	-0.10606361464209475	-0.30164241330059194	-0.09817550972489818	-0.1075181144986103	-0.005959595130687555
ENSG00000253716_rs4487796	0.9231770372885805	0.0066690731565869354	0.9999984988248884	0.14392991941923872	0.923177037264904	0.6952577792207615	0.0	0.5036549593315027	0.02077918701903514	1.5322815461271966	0.0	0.583830830339659	0.0	0.8927952546673962	0.0	0.1267581265102744	0.0	-0.13115574186662876
ENSG00000011405_rs1967077	0.9776192743891058	1.0	0.5106368416068398	0.8838258067874848	0.28699942213538276	0.536401096764923	1.8038808061996319	0.0	1.2863257184323362	0.0	2.2654323936081253	3.4051341233970165	0.00459607150519081	0.0	2.174855959489958	0.025353504484527715	-0.8980297686608367	0.840368991913892
ENSG00000215424_rs2839178	0.7750442642010781	0.7641544190151607	0.23818835825969098	0.0341747940038295	0.9999976106189088	0.8493983313348238	0.31012173384941377	0.0	0.9891743488875004	0.54528408652536	1.0983556402899557	2.114599026867806	0.022472151220754577	0.0	1.3043614158743608	-0.3841985798516722	0.0	0.11566398163207847
ENSG00000180279_rs7258582	0.9999980029843692	0.7384472949635703	0.09000998483498279	0.001170992902012613	0.14434548839141115	0.10155257546513041	0.0	0.0	0.0	0.09921424896913296	0.0	0.041968735152829346	0.0	-0.019535673137539008	0.21872117011839495	-0.0771741297422951	-0.0747266373933146	-0.11164430025602773
ENSG00000238105_rs11110266	0.9999977791801061	0.9999988402146357	1.8145397406565955E-4	0.1924631442973006	0.9999979911928232	0.3893469499727359	0.0	0.0	24.80168228935162	4.004679631014497	0.0	0.0	0.0	0.0	-15.258608708308971	0.6674246081398458	0.0	0.37766770602145394
ENSG00000215421_rs6565900	0.3500613736619388	0.6271469633477966	0.7290645181145281	0.6463247327994028	0.44518935888691613	0.40416181380462224	2.752555331681021	0.0	4.06099717462873	1.003899463544501	2.744796109504226	0.0	-0.07631368852430737	0.0	0.0	0.0	-0.3715058870908128	0.6915498376589302
ENSG00000265728_rs8091601	0.011124236866143944	1.0	0.6487148634006366	0.4521378842558136	1.0	1.0	0.06214571647065183	0.0	0.0	0.0	0.0	0.0	0.015463906259302733	0.0	-0.060890142897422186	0.015954042237725893	0.0	0.0
ENSG00000155275_rs62287384	0.9999994917550992	0.9605897125812672	0.6933883358714829	0.43998959294941753	0.4741384122591865	0.2828709674924528	0.7964687237992292	1.6290002747042802	5.347488634662231	1.3876943054629516	0.15695469529567346	0.8573403121765397	0.0	-0.11384930211694129	-0.1799544843764746	0.41360697767885257	-0.9215790456242007	-1.3518401822620487
ENSG00000238109_rs3801244	0.5704471290920586	0.5362631250329601	0.6166103054876564	0.06823977862744957	0.39042198079154633	0.6304608300471188	0.0	0.1538722995265226	0.03305189381488272	0.0298792371822664	0.0027833846201526704	0.02592488313824653	0.003799775281680727	0.0	0.0	-0.04435044380641095	-0.05095016584671481	0.0
ENSG00000241755_rs10197658	0.9999973932038853	0.99999815671679	0.5059530717130083	0.9999991756586881	0.7034602371257488	0.99999815671679	0.0	0.0	0.0	0.0	3.414761805663973	0.0	0.0	0.0	8.731863220003971	0.0	-1.2675897675954253	0.0
ENSG00000228784_rs6740941	0.0	3.8741415802112655E-4	1.0	0.0	1.0	1.0	0.0	0.0	0.0	0.8643830724260273	0.0	0.0	0.7402135751592592	-2.5724542670565564	0.0	-1.7971176637330035	0.0	0.0
ENSG00000228782_rs9900366	0.5310509540809698	0.9827667934244587	0.9653862023362574	0.0268124868835542	1.0	0.4742446565457783	0.0	0.36872183933862135	0.0	0.21793301359658948	0.0	0.21381774801790368	0.008908669841871485	-0.0036559732558537616	0.0	-0.07201703373641863	0.0	-0.08162616267784484
ENSG00000228789_rs112454239	0.3882069571877961	0.16275705012267672	0.7852060612862544	0.9172087543504649	1.0	0.896720041521444	0.0	0.0	0.244039963441593	0.029997027535803862	0.0010809028861244233	0.0	0.0034422826241578583	-0.06392099432178118	-0.03837769667913082	-7.066493926825263E-4	0.0	0.0
ENSG00000226124_rs2346586	0.9999980811105352	9.850748449184987E-4	1.0	7.151055834153652E-4	0.7094103259411495	1.0	0.0	0.70228396613833	0.0	0.00685770705819499	0.0	0.0	0.0	0.21437793786343434	0.0	0.09816695272273566	0.01992523306250131	0.0
ENSG00000226125_rs11678297	0.1276417957705911	0.7359179433228205	1.0	1.0	1.0	1.0	0.06538416775824418	0.0010164536694610155	0.0	0.0	0.0	0.0	0.011624203496078662	0.09101016345203324	0.0	0.0	0.0	0.0
ENSG00000227456_rs2070354	0.29228578472469113	0.028904804655657035	0.28713429326450934	0.6111683298485395	0.0816015820409357	0.3321725362136214	0.0	0.0	0.0	0.03808114354061692	0.008794160824273693	0.13058919708121047	0.01028919719692476	-0.2239134676943054	0.0	0.0	0.05816739854215122	0.0
ENSG00000143294_rs111896519	0.050832319900659284	0.018321511546250058	0.41493451060812303	0.6737543720477042	0.7575818998244482	0.18039970950503992	3.4320371959956084	68.31546555332736	8.170483616313733	7.65116133092723	1.3730467338503913	1.1236527264845526	1.5139559812669838	-17.012475222281804	5.158212849128278	0.0	0.0	4.170367087056526
ENSG00000143297_rs12034602	0.9999982453937445	0.9999979353604149	1.1102230246251565E-16	0.999997769934369	1.0	0.9999979353604149	0.0	0.0	102.32949638956494	0.0	0.0	0.0	0.0	0.0	-86.64663653802765	0.0	0.0	0.0
ENSG00000156599_rs1785498	0.8988613123433761	0.6891428520771417	1.0	0.26804882224601423	0.2027147293704884	1.0	20.057459074829787	37.66399419620109	0.0	1.4459617754568335	4.472832630879365	0.0	0.11235591101405161	3.2796453564587797	0.0	-1.530371940289459	3.8997263121386405	0.0
ENSG00000155265_rs11189412	0.9999981037244783	0.9999983191314024	0.9999983191314024	0.08768056851391615	0.462406385855482	0.4933192936489731	0.0	0.0	0.0	7.916339919283867	0.6105634414784658	2.4270001426421697	0.0	0.0	0.0	0.7696682406643709	-0.7812332614444885	0.8172962775891708
ENSG00000215417_rs7323996	0.6152487267275555	1.0	0.15677040809806486	0.3906739590228845	0.6152487267344138	0.3785925108420902	0.0	0.4039714259853334	0.0	0.27825881017785875	0.0	0.09778509863473077	0.0	0.0	-0.7285639161859583	0.09109322615161407	0.0	-0.16651162034376754
ENSG00000241764_rs78400305	0.4448368498525709	0.06269350343391755	1.0	1.0	1.0	1.0	0.49261818783991956	0.8620104183440617	0.0	0.0	0.0	0.0	-0.06162405813597117	-1.129699489207168	0.0	0.0	0.0	0.0
ENSG00000179299_rs2573187	8.282263763703668E-14	1.0	1.0	1.0	1.0	1.0	1.5189479020066616	0.0	0.0	0.0	0.0	0.0	-0.3040079612028967	0.0	0.0	0.0	0.0	0.0
ENSG00000228794_rs2073813	0.32759642960870206	1.0	1.0	0.6508195012514622	1.0	0.44087913409852786	0.20439512586992575	0.0	0.0	4.135089214880444	0.0	2.2662014761337765	0.09395446655078118	0.0	0.0	0.08909661222525517	0.0	-0.602976203393149
ENSG00000226137_rs4969349	0.15408776643122057	0.3814904027638476	1.0	1.0	1.0	1.0	2.295253427068872	30.94309991666157	0.0	0.0	0.0	0.0	-0.7733295625297605	-3.5920653967809333	0.0	0.0	0.0	0.0
ENSG00000204767_rs12515095	0.18512459212903276	0.3139897429239984	0.8347617611336224	1.0	0.751944141882553	0.8347617611336224	0.0541622953623083	0.0	0.0	0.0	0.0	0.0	-0.015696311804823837	0.0828722593008383	0.0	0.0	-0.017671263925341376	0.0
ENSG00000011426_rs197364	0.7192835057940956	0.3208176503030119	1.0	1.0	0.25541815145515534	1.0	0.0	0.0	0.0	0.0	0.4566556152821467	0.0	0.0073735792999640596	-0.2640150163888955	0.0	0.0	0.10342372652126168	0.0
ENSG00000253731_rs62379243	0.45577007617001797	0.5592890193332917	0.9999982767338405	0.44406384788241904	0.6683491805012082	0.5601812142577745	0.00816783933421698	0.0	0.19620351347983786	0.0	0.07925482603946582	0.04521755698180252	-0.00775097465646426	0.0	0.0	0.0116290731454874	0.014324680864045168	0.044909851096171086
ENSG00000253738_rs71528764	0.024325859953109874	0.46517900972658766	1.0	0.31576886361711753	0.1649007064888246	0.48828912844524497	0.23108524537283684	0.0	0.9052111795889137	0.24863532654247544	0.8784975521988371	1.3367301949539354	-0.2357510329674816	0.0	0.0	0.37422599635398807	-0.8720487058422285	-0.17288568673162238
ENSG00000253736_rs322381	1.0815098946403978E-6	0.9437947274623686	0.8165178425614689	0.999998589095639	0.6543213721833024	0.8149474527119838	0.0	0.0	0.0	0.018168102821630252	0.0	0.0	0.04981270016048583	-0.03022893062519694	0.0	0.0	-0.04901090629605252	0.0
ENSG00000204764_rs10037007	0.9999970759581731	0.5388065720562751	0.9999987531843757	0.2549640810455175	0.9999987531843757	1.4172985955629436E-5	0.0	0.0	0.0	0.0	0.0	0.236138644501425	0.0	-0.01975861837334388	0.0	-0.010717295637795773	0.0	0.1452936556643354
ENSG00000179294_rs8077127	0.9999965224454951	0.8622331432816861	0.9999974697074336	0.9999974697074336	0.13172670816805254	0.9422198614777507	0.0	0.09700087332670555	0.0	0.0	0.7248812012423599	0.8954946487481366	0.0	-0.024868052462471063	0.0	0.0	0.12483080909345728	0.01061066219570766
ENSG00000179296_rs2062704	0.9311293688892431	0.9265748994565162	1.0	0.5984306451095841	0.12699288573458267	0.18105900184320212	0.05210535418663704	0.0	0.0	0.18132544571748613	0.0	0.039524103849819366	-0.0030319379294435076	0.0	0.0	-0.028298858214821018	0.10558174169812064	-0.30407971693013713
ENSG00000179295_rs60728177	0.02214627635335331	0.9999986477883404	0.863746290479843	1.0	0.011904755146690427	0.8743776513223122	4.531965431625206	0.0	10.927367946711076	0.0	0.0	5.855967619146778	-1.0942079227922359	0.0	-1.3095563364666123	0.0	4.966381748032842	-0.6124184871218178
ENSG00000011422_rs4760	0.47126021607681434	1.0	1.0	1.0	1.0	1.0	31.882207012143144	0.0	0.0	0.0	0.0	0.0	-0.604397731434975	0.0	0.0	0.0	0.0	0.0
ENSG00000155256_rs4244329	0.364444884612221	0.3899423461838071	0.45179490200283323	0.08618637200349222	0.33531562743239973	0.4847149840306979	13.247088830257228	26.181889481344054	6.550613694841615	9.761836736183486	0.0	5.418962998437867	0.54070313827783	0.0	-10.773451107048368	1.8678697172269831	0.0	0.0
ENSG00000156587_rs2729381	0.9999986945073622	0.07588430523884937	1.0	1.0	1.0	1.0	0.0	434.9074047987753	0.0	0.0	0.0	0.0	0.0	-22.418385849777028	0.0	0.0	0.0	0.0
ENSG00000155254_rs7915100	0.9999971630823009	0.011925783911756804	1.0	1.0	1.0	1.0	0.0	38.18351462767875	0.0	0.0	0.0	0.0	0.0	-2.552875905000838	0.0	0.0	0.0	0.0
ENSG00000155252_rs3890727	0.3643004653377512	0.08849799342803832	0.13918702615998335	0.5360246447086863	0.9999988912766115	0.41736303621088766	0.715583517739115	7.762406127267092	3.9811159122864104	0.0	5.278099465542865	14.192386893048946	-0.33200890280141515	4.942986539423091	-3.0233633642549482	0.0	0.0	-1.0356635179897142
ENSG00000215481_rs9612676	0.7341170498439112	0.3107114827241235	1.0	0.01942471074699248	1.0	0.3492472590478439	0.011339547866860545	0.0	0.0	0.132644376784125	0.0	0.0	-0.005417342429791142	0.12706427071698306	0.0	-0.050509849654213235	0.0	-0.05746196099287876
ENSG00000035403_rs4390292	0.45164170938177317	1.0	1.0	0.99999851873399	0.19987488979865087	0.8285618923058531	32.583917612579306	0.0	0.0	0.0	11.485627662681935	42.90268917526954	-0.9080154061747258	0.0	0.0	0.0	-7.484399815784301	-2.537195687651077
ENSG00000156574_rs7896955	0.889679474824862	0.9313984054576053	0.9313984054576053	0.055328760150409995	0.5217508306533603	1.0	0.05415515463058352	0.0	0.0	0.0	0.05416554929494929	0.0	9.531606632696279E-4	0.0	0.0	0.045340728904950556	-0.03010188631205382	0.0
ENSG00000144591_rs142440708	0.4653549511971866	0.19105890991195185	0.05696664653932748	0.6065532090362843	0.7048602359195075	0.999997250979985	0.0	60.812534243710545	0.0	0.0	2.2849734394174273	5.557602399455568	0.0	7.792031336306627	-31.22708681219916	0.9032001252874382	2.759721908616012	0.0
ENSG00000048707_rs7526212	0.14432369736376172	0.8565678605562934	0.013184159039975607	0.1653666622431702	0.9999974972327486	0.9783200130554026	6.536318413105059	0.0	14.222209086954946	2.8084765776900884	9.977789293331297	10.338314330523549	0.6777020670595038	0.0	-26.379308425443053	2.050437957023225	0.0	0.5565877160606565
ENSG00000227403_rs11678980	0.9999983073923898	0.3606919382918635	1.0	0.0013579215529727628	0.3593545364492938	0.07556717887767128	0.0	0.0	0.0	0.22018627111204217	0.05998522922084979	0.0	0.0	0.09562313746362312	0.0	0.11575524105165937	-0.07744678463886422	0.12177779102904165
ENSG00000012779_rs4949006	0.003775446329900012	1.0	1.0	1.0	1.0	1.0	140.30322466385746	0.0	0.0	0.0	0.0	0.0	-2.7900548715125457	0.0	0.0	0.0	0.0	0.0
ENSG00000203497_rs7913363	0.01051890226452945	0.8529301495306145	1.0	0.1492112094340724	1.0	1.0	2.8233021276355386	0.0	0.0	0.06372689443822839	0.0	0.0	-0.4852283669123198	-0.3098147741130699	0.0	0.726469441081748	0.0	0.0
ENSG00000214140_rs4647887	0.6374272035835236	0.9999984560581091	0.08076957611954627	0.9999988328896338	1.0	1.0	0.056806669645093254	0.0	3.953550831154528	0.0	0.0	0.0	0.006461047368657187	0.0	-0.46690264188767067	0.0	0.0	0.0
ENSG00000215475_rs7994641	0.4340066891204287	1.0	1.0	0.018293910111203182	1.0	0.9628633701753702	0.0	0.0	0.0	0.1063126780490046	0.0	0.0	-0.002417765859414671	0.0	0.0	0.02038742474244084	0.0	8.584089853383587E-4
ENSG00000144597_rs12493896	0.9999992231046531	0.5642930232866783	0.2386383052627009	0.2386383052627009	0.4988119095009067	0.14740358166387946	3.0944606433600077	1.3996598267917104	0.0	0.0	2.511727878332575	0.6181374872048814	0.0	0.687009341590254	0.0	0.0	-0.8422233219634048	1.8202938235276012
ENSG00000214135_rs11558292	0.3994048111730253	0.9335228717382941	1.0	0.29924332765702244	0.8237427958526904	0.16156958950975975	1.0068024094210073	0.0	1.6522328810087656	2.2374865132463007	1.0910692199230225	0.3108391228883875	0.14023485198831628	0.0	0.0	-0.491522740094609	-0.22779478518867802	-1.874950024571384
ENSG00000156564_rs2033528	0.9999987934912313	1.0	1.0	0.9999991468694681	0.013702560595793445	0.195422564176994	0.0	0.0	0.0	0.0	0.19037625559857208	0.8470684095034458	0.0	0.0	0.0	0.0	-0.1561942980113706	-0.15702839329041982
ENSG00000118292_rs61817552	0.9999991311594764	0.3055381788228211	1.0	0.7977454472759965	1.0	1.0	0.0	0.5130431954471821	0.0	0.3321514692988027	0.0	0.0	0.0	0.11348042641444188	0.0	-0.009346231091488987	0.0	0.0
ENSG00000144580_rs2710246	0.7318135836622557	0.8779436676370248	0.9715181679846133	0.07030251823636857	0.07028469190161857	0.9125159377590542	4.36406483769276	6.829691424126534	15.56465415796003	4.98089669102618	9.366198178024582	17.943938605819646	0.1590228958190302	-0.7184939088275982	0.0	-1.176062480617851	-2.634884141118053	0.0
ENSG00000132591_rs2043032	0.4083498863378896	0.08993678958418505	0.002398367375412991	0.6240036555212531	0.5297690673485809	0.9999983914788106	0.0	30.897513484840534	0.0	4.02470572845467	2.2334551781616603	6.189828609536844	0.0	2.9889963447034336	-12.766718087285657	0.65294981091914	0.6090374823784729	0.0
ENSG00000203485_rs9672043	0.15798148738846562	0.8755647656194929	0.9999983744680033	0.0012773525607505665	0.8755647656194929	0.45359869339831915	1.215259811734127	0.0	27.702227782898614	21.383503972063533	0.0	0.0	-0.9114301018826947	0.0	0.0	-5.555538107862059	0.0	3.1743656756889815
ENSG00000157895_rs56383076	0.17725660918213137	0.4523012503462873	0.3985764707846776	0.04173486991379005	0.18345512687680798	0.420426007352417	0.7598822641275264	2.4434038040256905	2.571211835813191	1.1508112050250674	0.08566750926674685	3.7372156717220277	-0.17287187164032095	0.0	0.0	-0.5752540963170951	1.2210197440331887	0.0
ENSG00000118298_rs942453	0.31984185877391325	0.9056991433155235	0.7004979732096439	0.6094933406537497	0.3469261325010995	1.0	0.0	0.3429119407969332	0.0	0.14066187018414156	0.09714470089934449	0.024787594314898694	0.02828578462129759	-0.05577764910744196	-0.0061716166048225544	-0.037100046781306975	-0.12342466921131462	0.0
ENSG00000227413_rs75075962	0.19281365551402385	1.0	0.6828662397181425	0.6494057930577811	0.44721668538113435	0.6828662397181425	0.052871157271686994	0.0	0.0	0.022271309215932678	0.0	0.0	-0.02380059013435091	0.0	0.0	-0.02804925701035954	0.02659238343813949	0.0
ENSG00000253701_rs72713322	0.9999982663794416	1.0	0.07901728558982446	0.9999976940690928	0.3717784327626633	0.9999990383603361	0.0	0.0	13.776144425238467	0.0	0.0	0.0	0.0	0.0	-1.465687226444869	0.0	0.1560359382288032	0.0
ENSG00000253704_rs72674843	0.4944658864627476	0.9999984190328155	0.3493971226821899	0.08806934905050845	0.559366298616123	0.30001033439675784	0.0	0.01967250465373934	0.0	0.13689645960895	0.0	0.07152263275957957	0.0	0.0	-0.15671335173076786	0.03849762706344637	0.013651740568016789	0.06546408393361453
ENSG00000157890_rs112656860	0.9558946858675076	0.7738175232326572	1.0	0.3342328045256887	0.5114652498993981	1.0	0.20610518913842535	0.3356806705780793	0.0	0.0	0.0	0.0	-0.0029560250965350145	-0.14196444643866477	0.0	0.046427239226009505	-0.09165367857842695	0.0
ENSG00000143252_rs75692182	0.430955182599037	0.25077420581069176	0.9999976220512901	0.9302248305669397	0.4014124140271794	0.8072248933266508	1.3560753064198954	38.28157772734766	0.4419196814741707	1.1818690311953952	3.17922075059979	0.0	0.4820621897030588	6.78181443955837	0.0	0.1526739620083516	-1.9981430781111482	0.0
ENSG00000011451_rs2304200	0.8067448163360569	0.9999975663190143	0.7803570284351689	0.16045065727645758	0.10372276079712162	0.6713912339684629	4.664202685269354	5.948759449135515	0.0	1.9940250452613513	8.237864070602551	9.331173020379925	0.1214791171165798	0.0	2.466634918739721	1.592489118127388	-4.941950194937108	1.4454250242185533
ENSG00000011454_rs10739620	0.9999984020815833	0.39374101713547616	0.3749225937592847	0.5098191175341034	0.6714194348216178	0.7093414768209994	4.725512258958454	0.0	14.188309650898736	1.6477649036771926	2.6567721459175484	4.903679135260037	0.0	0.0	-3.7987949293357897	-0.2286796260591851	1.0880693907148635	-0.5069323427499165
ENSG00000143257_rs11590967	0.2886888292637747	0.061378467882355014	0.7785623432838966	0.2466287085975709	0.6882566206411158	1.0	0.0	0.4683816683354545	0.0	0.0	0.0	0.0	0.023138212628353513	-0.50551836121467	0.0046343632044441654	0.039702534238341296	0.017000320012054898	0.0
ENSG00000241721_rs6068700	5.529154838824768E-4	1.0	1.0	1.0	1.0	1.0	0.16637099213218534	0.0	0.0	0.0	0.0	0.0	0.020535076670238267	0.0	0.0	0.0	0.0	0.0
ENSG00000215458_rs2838393	0.9999990416370933	6.034794886033978E-11	1.0	1.0	1.0	1.0	0.0	46.973218127695	0.0	0.0	0.0	0.0	0.0	3.6933308847584887	0.0	0.0	0.0	0.0
ENSG00000157881_rs3001349	0.41932754779558723	0.6613714439132676	0.661752762761941	0.1259569801750432	0.9579774239481865	0.5506565171952329	7.6021335776438255	0.0	1.4782580900228306	4.979422312976198	9.393551953213304	7.909031002738443	-0.17950510562585428	0.0	0.0	-0.8492141049634825	0.0	1.4575823184209757
ENSG00000155229_rs7923913	0.745394630723356	0.33741421492188783	0.7373705364531411	0.8624339318132926	0.9999967670131897	0.7601226573552425	4.137036378511011	20.23713026424695	31.43614671099601	24.33476004596357	6.280391835501755	30.89968102562071	0.433328417078905	-8.111705773726507	3.3385214866357575	0.1237726852966589	0.0	0.02296698847631196
ENSG00000143248_rs12756998	0.5783928308019283	1.0	1.0	0.2648881748652958	0.28294380363804883	0.562530704887303	0.007265988912775734	0.0	0.0	0.08623587844553829	0.0	0.0	0.004284043542504288	0.0	0.0	0.018811372669825233	0.054742617602818525	0.03787811764104849
ENSG00000144579_rs1059823	0.8544329789656635	0.8569834645713358	0.9999978439477284	0.9999975104052812	0.605128064277536	0.7851404542131701	54.55792651740604	482.47811116144845	0.0	0.0	0.0	12.804413003507255	0.8109520634073499	-7.073439906532073	0.0	0.0	-4.026914105191296	-5.465044903789961
ENSG00000073711_rs1403763	0.7749873068083178	0.7925780837945451	0.8618034965839679	0.2881927757034408	0.8939591158940274	0.843948392219914	0.12680715961098996	0.8783127973533525	0.03895517391147805	0.10118533642154018	0.07612393535571126	0.1404637287183265	0.0	-0.10308645152618545	0.0	-0.06287314939641378	0.043392140021893344	-0.04122553405487945
ENSG00000132570_rs319600	0.309846481157253	0.32939450936391357	1.0	0.32699925395242013	0.34100918795159896	0.002214468052140983	0.3648346780450694	0.5494075097215468	2.700409439274289	0.8857065526318176	0.15100838492617372	0.21187068017001154	0.009655667847661246	-1.0249450074417885	0.0	0.11743307879633945	0.07185498379442323	1.0615404783194613
ENSG00000157870_rs55658746	0.27564227228579274	1.0	0.02464581603744931	0.1656493173470499	0.2288633276878438	0.3040026618390287	1.9728101986874709	0.0	0.0	6.876438655818859	0.37934262976716815	4.314216644165611	0.14250752263794217	0.0	6.158202808256128	-0.591548172792971	1.0291689177210717	1.1728359277464826
ENSG00000157873_rs4870	0.41467014838071603	0.9283068901900643	0.9999972966948806	0.8948351675317952	0.9999968232399068	0.9999972966948806	21.48325473791118	382.1292496427843	0.0	4.706341656602507	0.0	0.0	-2.258772342166085	2.1549152014830875	0.0	-0.45123174348947886	0.0	0.0
ENSG00000118276_rs10775449	0.9999980238021081	1.0	1.0	1.0	0.5316923597223184	9.352366402651802E-4	0.0	0.0	0.0	0.0	0.0	2.002330101103311	0.0	0.0	0.0	0.0	-0.03157035921603145	0.31168032249103905
ENSG00000131242_rs72815687	0.0	0.8754322931005261	0.7077135766270587	0.46159513035071786	0.5801192199168946	0.41496531670413783	5.535858157523604	22.29015151091267	0.0	0.0	0.0	0.0	13.676291802703053	-4.901210543242918	-11.651685270935285	-3.25706626827003	-5.568670037917462	-9.639686397787113
ENSG00000144567_rs2385392	0.10125943926431191	0.9999976584041965	0.37882475504528024	0.045985577219959106	0.3118688160498636	0.37882475504528024	33.17388531225154	73.074367897005	0.0	1.8009834046908193	0.0	0.0	5.490061255398498	0.0	0.0	-4.847587880445746	-4.925723117229892	0.0
ENSG00000011478_rs17850756	0.9999983137332369	0.4224934297756954	0.05794095459014936	0.40641549455881676	0.46190966426422675	0.7275303116701082	0.0	3.6928632588306667	5.168786496516581	1.4236120019186014	1.6634911253431937	3.2616294759379185	0.0	0.6366146672134263	-3.4619424077225402	0.23010573144518848	0.417110559606615	0.2587676910202857
ENSG00000204711_rs17439752	0.1759065669321931	0.4821792417111226	1.0	0.0	1.0	0.78580639163309	0.0	0.0	0.0	0.017619590468304774	0.0	0.0	0.0038234803005135804	0.018343452572951807	0.0	-0.14750284118855603	0.0	0.003612181879582026
ENSG00000204710_rs17743381	0.8244461526162687	0.06750177138205604	1.0	0.998563918869269	0.08256137442454958	1.0	0.019025278410487702	0.8293521479971283	0.0	0.018551013474785136	0.0	0.0	-0.021301485690758376	-1.534863723585759	0.0	2.3259283753707507E-4	-0.47769460316028933	0.0
ENSG00000144560_rs9867963	0.14022958080553072	0.4461649322748257	0.5859168424772163	0.5241936033849067	0.8937449749242674	0.01385668107017568	0.8957103740466948	0.0	1.1190007014277636	0.0	4.370445625386253	4.3950218982185305	-0.17085665476206813	0.0	0.0	0.0	0.15490733707184026	2.1295297108751967
ENSG00000120594_rs7073565	0.004480463349172292	1.0	1.0	1.0	1.0	1.0	10.016150897703202	0.0	0.0	0.0	0.0	0.0	-0.5916191945454861	0.0	0.0	0.0	0.0	0.0
ENSG00000144566_rs4398451	0.0019346713134980043	1.0	1.0	1.0	1.0	1.0	7.203785745610168	0.0	0.0	0.0	0.0	0.0	-0.28212327079294774	0.0	0.0	0.0	0.0	0.0
ENSG00000157869_rs17395079	0.7804351513496203	0.7869410477852142	0.2703033857757512	0.6343599473724215	0.9386578916795579	0.37650040806881824	1.2328946612143379	0.649705258021793	0.2604941454851983	0.5198445055661328	1.38521877925194	0.8776807339340971	0.0	0.05353074313638578	1.3787647038677164	0.0	0.2583166710104582	-0.5797867372043822
ENSG00000047410_rs79668124	0.9616056730540832	1.0	0.11689741742313076	0.02575744071079933	0.8979754190715866	0.5514577790853679	23.273765532766436	0.0	0.0	0.5446334226981107	2.57579739777748	0.0	-0.050519734791510326	0.0	-31.433525476767418	6.806709727289157	-0.8911208491554682	-4.795376903331529
ENSG00000048740_rs693950	0.2207050510755395	1.0	1.0	1.0	1.0	0.8157563448180816	88.3442769572159	0.0	0.0	0.0	0.0	0.0	-0.976536301222575	0.0	0.0	0.0	0.0	-1.853762105251754
ENSG00000132581_rs72847506	0.4039071089563552	0.527391894882925	1.0	1.0	0.9999985731209448	1.0	8.011337068298943	17.965459363168705	0.0	0.0	0.0	0.0	-1.229854942488016	7.020164380356474	0.0	0.0	0.0	0.0
ENSG00000156535_rs72953374	0.25163586389312587	0.4247127826021432	0.6717329508627876	1.0	0.21856674001521859	0.6699687145572344	0.037211469855043255	0.0	0.0	0.01098350932710854	0.20334216709308173	0.0	-0.05897866263937319	0.3269018649990128	-0.01974360901629749	0.0	-0.2118162046190397	0.0
ENSG00000143226_rs4657058	0.005165186166243729	1.0	1.0	1.0	1.0	1.0	200.51844052247316	0.0	0.0	0.0	0.0	0.0	-5.288588907236272	0.0	0.0	0.0	0.0	0.0
ENSG00000144559_rs9876026	3.472684381389257E-6	0.6581875568020219	0.022761826691771514	0.13124081819412092	0.023729640793939022	0.033591501086540965	0.01580530031836894	1.0499972748925	0.0	3.314559147954526	0.0	3.2804274415326033	0.42352306006544377	0.0	4.721456970804481	0.20528407731861514	-1.7842123863642942	0.0
ENSG00000143228_rs1605763	0.999999302576842	0.4419522481727294	1.0	0.9999983643977144	0.2698987966164327	0.2054534699321171	0.0	0.0	0.0	0.0	0.6060036603109482	0.1266745724309164	0.0	0.08404585600310607	0.0	0.0	0.06473472251265472	-0.15412671658085297
ENSG00000145882_rs6887230	0.2319279706956403	0.025351732968245666	1.0	0.004805502661834549	1.0	0.4290288259104641	2.0291641175020847	0.0	0.0	11.680223448424508	0.0	5.3523425474459305	0.35133103982054686	-5.331144999292164	0.0	-1.1667249062608929	0.0	-1.3143974233897748
ENSG00000144550_rs467774	0.6234501725551304	0.58085319800245	1.0	0.7925859030217063	0.9870350743260174	0.9870350743260174	0.0	0.6266884178101517	0.0	0.0	0.0	0.0	-0.011087825011293212	0.09885455372192939	0.0	0.005886038375675528	0.0	0.0
ENSG00000011485_rs62136106	0.0886375439388064	0.4087777272691948	0.7502566749211997	0.999997651307647	0.07301589591517843	1.9800827644189667E-11	1.2533465544123048	0.5943540010422945	2.1435996995984365	2.236570635982682	13.098806876737134	14.769462231419986	-0.464191646453735	-1.1020955914306734	5.703167372768871	0.0	-1.7944740376976782	-10.996604690390424
ENSG00000144554_rs7641192	0.05067623622380801	0.27147983453687263	0.02724440848622567	0.828681106510803	0.3219466363257888	0.20997884210323248	1.3801285989783436	0.0	16.27307026927653	2.0350473098815582	0.761934758814063	0.0	0.22806208642214224	0.0	4.839175257952202	0.0	0.0	-1.2783742805992397
ENSG00000143224_rs12031437	0.9999983639555337	0.4118272344599829	0.6927625753334605	0.6824214381955653	0.5513262234219163	0.11138383886942105	0.0	12.52972540730069	12.621791289733649	5.258331268067456	5.317658507974756	10.00904757509201	0.0	1.4676832943257434	1.6460883363098406	0.24796559515044791	0.7347161128675292	-2.6069358637598308
ENSG00000157856_rs60687675	4.060065561528603E-8	0.8066332497437694	1.0	1.0	1.0	1.0	0.05207737329395497	0.0	0.0	0.0	0.0	0.0	0.06295573860941947	-0.10668907650295148	0.0	0.0	0.0	0.0
ENSG00000156521_rs6480445	0.9540457283809172	0.8206662062539183	0.612065696913368	0.3765052376290582	0.8963518086985649	0.3399329119711719	0.7962831824823334	10.030123387046546	18.8949212516447	9.991639840005252	2.5440517449512887	15.537480433473416	-0.021550135193608305	-0.7856451992480673	2.1462106942332277	-0.5565854730087291	-0.17111923075130603	-1.5547208531907832
ENSG00000133884_rs4930290	0.9312332997180348	0.5830057414970817	0.4236997499812638	0.5900953197712799	0.6237119826165981	0.4235181460987172	22.80359255023769	18.555201400448215	4.03421486713784	5.39868022359472	3.1158706172484836	0.0	0.0	3.9204659049690336	12.56941686602101	0.0	2.058666024128799	-4.653875500028307
ENSG00000118257_rs113185080	0.8063344075455445	0.35816040262334803	0.22789385621097702	0.9999989113775077	0.8063344075526212	0.7815294866553198	0.0	1.023934406548924	0.0	0.020279515355768274	0.0	0.0	0.0	-0.2410696379135546	0.3459966153027567	0.0	0.0	-0.10752081486946583
ENSG00000228701_rs2066276	0.8576431759109224	0.41861283915032665	0.6672311501827561	0.2226767832521488	0.49091690529711585	1.0	0.0	0.12994991919321322	0.31202005936443206	0.007847507914087582	0.006422747042628023	0.0	0.0	0.035570575804421085	-0.05703261060737495	0.021672142796620695	0.026031598858934458	0.0
ENSG00000010165_rs2232807	0.6429509451869646	0.24300777149121233	0.3401154579335456	0.8008528304729283	0.43117584128244435	0.7142618879581494	0.9133359141500837	32.41095021360033	12.269333637509087	4.114290920665299	4.666262453918886	7.344090130797536	0.0	2.5991927912361663	-3.9086561164572573	0.5953152684663859	0.0	1.8032629513468752
ENSG00000228705_rs13045896	0.12113443124192314	0.10396932124045799	1.0	0.17486433546203073	0.4772745837466641	0.9828314163632674	0.0	0.012168215476901873	0.0	0.028464331706416945	0.0	0.0	-0.01398788352319258	0.15397816792744828	0.0	-0.028662518245726038	-0.024417189683418043	-4.8137157007015994E-4
ENSG00000228709_rs117815537	0.9999966326008375	0.6430202752294293	0.719725606283546	0.3861459016578128	0.719725606283546	0.6089904733234757	0.009137110024186894	0.0	0.0	0.08830707112402614	0.0	0.005314767932461555	0.0	0.033636405024350426	0.0	-0.02237050514771902	0.0	-0.0541988073414614
ENSG00000131236_rs3131685	0.8994149047995253	0.323352849230892	1.0	1.0	1.0	1.0	302.4423204487969	0.0	0.0	0.0	0.0	0.0	-1.1699973328997233	68.25105307027253	0.0	0.0	0.0	0.0
ENSG00000131238_rs10889147	0.0	0.0015962112768087566	1.0	1.0	1.0	1.0	0.0	26.61113609891381	0.0	0.0	0.0	0.0	-51.89422138996516	139.91053754282737	0.0	0.0	0.0	0.0
ENSG00000156510_rs10823318	0.9999990118545135	1.0	1.0	3.28825411344269E-10	1.0	1.0	0.0	0.0	0.0	3.0879475926208904	0.0	0.0	0.0	0.0	0.0	0.7607854634004095	0.0	0.0
ENSG00000118260_rs66871068	0.8339723229570404	1.0	0.5645381505414593	1.0	1.0	1.0	12.312412382346617	0.0	4.069118368346777	0.0	0.0	0.0	-0.06946474355700204	0.0	-3.738318533147344	0.0	0.0	0.0
ENSG00000132561_rs59319651	0.244401754169719	1.0	0.9409153451660608	0.5020404335746844	0.7901508553987369	0.1959524601677971	0.051379552514080135	0.0	0.0	0.08180068848607647	0.07155918027609846	0.016732026019168816	0.022874521579645875	0.0	0.010171631355375386	0.04277079144602582	-0.03510250018639723	0.22373267057779053
ENSG00000118263_rs3791996	9.056648673824164E-4	1.0	1.0	1.0	1.0	1.0	10.845971699815674	0.0	0.0	0.0	0.0	0.0	-0.41725156451416884	0.0	0.0	0.0	0.0	0.0
ENSG00000133895_rs533447	0.763053654084287	0.9172321241804356	0.9025261880110823	0.7487881089955215	0.7692286737172876	0.6956634209138195	1.8259178475605764	1.1861385300296228	45.17228433323722	10.873929270804927	10.05686623885387	24.070716410939497	0.3653328048109653	3.522769278309147	0.0	0.47589999524685705	-1.899929799151976	0.0
ENSG00000132563_rs116040471	0.5926836611179434	0.6956591596148338	0.4339743980468562	0.6012430839075196	0.7755164964177043	0.5276402831535565	0.027454868584877324	0.3077952915552591	0.14408601923316897	0.0	0.0	0.3695186699445485	0.0	0.0	0.0	0.011625894573695754	0.07556501381884695	-0.5198624315111022
ENSG00000156515_rs7067730	0.41540786237471183	0.802580980751664	0.9999976741881075	0.6278441050726972	0.9999978347869625	0.9999976741881075	12.203881265757236	237.19813642466897	0.0	2.772804437414302	0.0	0.0	-1.6915189574016667	4.515710804484786	0.0	-1.278349868198273	0.0	0.0
ENSG00000119599_rs12587742	0.29269751948584244	0.9416149081660541	1.0	0.004439844882835997	0.849357627494014	0.018249796345147895	0.10464287407282248	0.0	22.712656942619653	2.2038889564390955	1.0056245820128165	2.8363323546223076	-0.11119608402658278	0.0	0.0	-1.0057722235082134	0.14540963989018604	-2.153420579075103
ENSG00000144535_rs6743962	0.441217029482062	0.8486351337184719	0.41064229365144933	0.9460050991648359	0.8406204412024508	0.4131560876058943	0.44094900978157126	5.562775631789743	8.212878927065546	3.9961088780165173	4.190691629723573	8.735244959279314	0.2005767859034438	-0.5572018448801498	-2.0684331754878866	0.0	0.0	-0.9590348986533991
ENSG00000145868_rs13179181	6.1681258989310095E-9	1.0	1.0	1.0	0.3342602107180702	1.0	12.824806875486702	0.0	0.0	0.0	0.0	0.0	1.032367268161178	0.0	0.0	0.0	-0.7669647934497634	0.0
ENSG00000228716_rs1643641	0.0020783828701288476	1.0	1.0	0.9999979435653813	0.003204058323130088	0.5061096544034891	0.38978627228317203	0.0	0.0	0.0	1.806010795446688	0.0	0.14045713885818045	0.0	0.0	0.0	0.6587651210304633	-0.2746810632845162
ENSG00000106290_rs2272338	0.19644428371874334	0.9412883845733083	0.1948159625348288	0.10017709388942131	1.0	0.9579746800768681	2.7048816390598907	0.0	5.852312287206962	4.657235129394831	5.246568133492939	9.056319097845204	-0.2239265894537209	0.0	4.7009707655337465	0.8896730018342323	0.0	0.04443619263702211
ENSG00000143207_rs2502835	0.081818047961427	1.0	1.0	1.0	1.0	1.0	19.60192175666412	0.0	0.0	0.0	0.0	0.0	0.3972961449193998	0.0	0.0	0.0	0.0	0.0
ENSG00000228719_rs4643636	0.944963770008714	0.6617580029456287	0.999997748666361	0.9999973091416257	1.0	0.999997748666361	0.044508626729486925	0.19406197978115078	0.0	0.0	0.0	0.0	9.004175611530116E-4	-0.04280700513275439	0.0	0.0	0.0	0.0
ENSG00000145860_rs6556405	0.6120215842987724	1.0	1.0	0.9281618059282167	0.7787115965715683	1.0	6.7041384588691955	0.0	0.0	0.6181485195525597	0.8488935825799566	0.0	0.09705425092578086	0.0	0.0	0.06321752560235856	0.39873204676290125	0.0
ENSG00000106299_rs7790725	0.9999990695978581	0.36622777544268104	0.6081793055627054	0.6991040648223303	0.8703526643449124	0.662675868877412	0.7556976668366922	0.0	1.057871217047252	0.336868799441895	1.175034377726962	0.7816083714426357	0.0	0.440346753497047	0.1290745716448691	-0.16820841673362577	0.30133116845722757	0.3090470609548795
ENSG00000131203_rs7010461	0.9999970038480627	0.04049552601830486	0.9999990966262008	0.9999990966262008	1.0	0.9999990966262008	0.0	15.76840657324561	0.0	0.0	0.0	0.0	0.0	-5.755424816700633	0.0	0.0	0.0	0.0
ENSG00000157833_rs4665833	0.6051560560800665	0.9902026224287792	0.9948675381968464	0.3057741682536721	0.9910197405022084	0.1861841418098189	0.0	0.0	0.0	0.43402939142161445	0.939620154828637	1.2125202655111458	-0.05407769511216489	0.0	0.0	0.30276487803515123	0.0	1.1262939958190323
ENSG00000072422_rs6479743	0.0055335830552430965	0.2866486804884498	1.0	1.0	0.6750411637449758	0.8866973917498532	0.2792296303598717	0.0	0.0	0.0	0.3400229325271478	0.0	-0.13473858711223605	0.4944256011546624	0.0	0.0	0.07687703086899217	0.030276043766741256
ENSG00000073756_rs12097804	0.0020102555394619914	1.0	1.0	1.0	1.0	1.0	3.293996785624246	0.0	0.0	0.0	0.0	0.0	-0.18324747173534262	0.0	0.0	0.0	0.0	0.0
ENSG00000132535_rs77234976	0.6886362118825654	0.8717000979681383	1.0	0.12151938973098131	1.0	1.0	0.2113620234913008	35.125209380945485	0.0	0.0	0.0	0.0	-0.15866475393853344	-0.48764591100832105	0.0	0.32603552326169005	0.0	0.0
ENSG00000157837_rs2015462	0.6759166913286674	0.5519517516490526	0.08506648669775052	0.0916126541190766	0.9999980523986308	0.8360897963967697	6.712779285600771	32.040266661008324	0.0	1.3560948535216464	0.0	0.0	-0.17511612641942217	-2.191790181122993	-5.732134744185305	1.0001475191727356	0.0	-0.23594564357029008
ENSG00000132530_rs34246383	0.9999984352474287	0.84871087220413	1.0	0.999998893552846	0.9932185899939474	1.0	0.0	204.48343011640128	0.0	0.0	0.0	0.0	0.0	-11.353576921388088	0.0	0.0	-0.3679227394422085	0.0
ENSG00000156502_rs10998647	0.5690683491725201	0.9199739268292593	0.11965671930180932	0.9999985331941329	0.35131169376350413	0.3107654286043423	0.8228212877483511	1.1129752343599455	6.862008548913076	3.5527530941259355	6.535116109442345	11.306013259500356	0.03356726365218777	-1.4775603084729598	3.8845247785516848	0.0	0.7251754154200948	1.269920108956139
ENSG00000144524_rs55888370	0.40356709509877586	0.35920906464007907	0.34730487724571946	0.420603572693242	0.23150892354716257	0.20802154733951317	0.41009255994084476	18.702578587937563	15.7679726002117	10.408772954760455	4.383712235328479	14.924554204401643	0.7865288130121499	-6.173572873807107	0.0	0.513702613323686	0.0	0.0
ENSG00000204758_rs72816181	0.14256796390628468	0.1376021773595998	0.6496719723408666	0.8148359990032779	0.6510437397945725	0.9999993851216173	0.0	0.0050490315610290685	0.0	0.046811973078267614	0.0	0.02904913592985841	0.015433339080869333	-0.1875463592166022	0.0	0.009426335708675416	4.545092733109857E-4	0.0
ENSG00000034152_rs8074866	0.21696843551275102	0.44109754074873075	1.0	1.0	1.0	1.0	74.13013235836497	0.0	0.0	0.0	0.0	0.0	4.275369104161285	-20.707873038140434	0.0	0.0	0.0	0.0
ENSG00000085741_rs17749202	0.8634788570283443	0.1734255652657707	0.33751276417840115	0.2921706311908656	0.07194769722592109	0.34466621030021216	0.048975471442506475	0.2819250210662269	0.0	0.0	0.0	0.2039624401002435	0.0	-0.19190671251585864	0.0	0.0335299103541844	-0.17638087472498615	0.0
ENSG00000145850_rs953569	0.9999984570155778	1.0	1.0	0.032010049346113956	1.0	0.9878510739502039	0.0	0.0	0.0	0.25760461626028913	0.0	0.45160232879129086	0.0	0.0	0.0	0.03985868101357256	0.0	0.0011874620005850752
ENSG00000072415_rs72719127	0.5816529627405407	0.9052575256639767	0.9062259405287357	0.14357398441706326	0.6220790768779202	1.0	0.6625467102990481	0.0	2.7945392446637025	0.0	0.8970069273200779	1.1027203831017252	-0.07112541276917186	0.0	-0.06445489440667894	0.5819996993476058	-0.3446655192125091	0.0
ENSG00000106245_rs17161652	9.405009317121626E-4	0.003097299643121554	1.0	0.9999985838888945	1.0	1.0	1.6913960829574206	0.0	0.0	0.0	0.0	0.0	-2.224049134179017	14.298368362210814	0.0	0.0	0.0	0.0
ENSG00000106244_rs75156180	0.2421612523061335	0.05685853444155575	0.7375153382374536	0.9999991877626158	0.7202204360776753	0.27496443974610474	7.014284240174651	24.94704047743055	0.0	6.143318467241446	8.701200654917573	2.1158390181180335	-1.6063058125292156	25.018869198414933	-4.245173536153788	0.0	-1.528439387719847	-6.642040477195067
ENSG00000106236_rs146321308	0.9999980643717811	0.5459873257860356	0.27914823398677124	0.7235812099403923	0.014811052134570235	0.12076529509472322	0.013563778632460112	0.0	0.0	0.0	0.02900032436227877	0.0	0.0	0.0	0.13402722824595847	0.00435398008730162	-0.2062274669081324	0.048202357924984236
ENSG00000157823_rs12440156	0.9290793550176637	0.008882395352695083	1.0	0.7711828032040919	1.0	1.0	2.611891162634102	24.899690907438824	0.0	0.41507484928751714	0.0	0.0	0.028190473350363388	7.121219859266777	0.0	0.10870422087827102	0.0	0.0
ENSG00000107566_rs4917897	0.35736851385748347	0.7280753538063109	1.0	1.0	1.0	1.0	5.33682254379877	2.165956936125595	0.0	0.0	0.0	0.0	0.3542178589761902	4.103632852187355	0.0	0.0	0.0	0.0
ENSG00000047457_rs701755	0.9527936381058145	0.25793840364137377	0.9527936381149547	0.10119468242117213	0.9999974812737126	0.6668209958208623	0.0	0.20422394698289667	0.0	0.0	0.0868923429894094	0.00405705656507431	0.0	0.08368410861778931	0.0	-0.03541730615728207	0.0	-0.03100188149177234
ENSG00000157827_rs6434129	0.999999293642177	0.8319578535294185	0.999998587284354	0.999998587284354	0.999998587284354	0.39166291646122475	0.0	5.429099240880732	0.0	0.0	0.0	0.0	0.0	0.07232701215580273	0.0	0.0	0.0	0.2519756576284506
ENSG00000118242_rs13013441	0.7532468574709528	0.8404436688281163	0.6016159953447853	0.8477599250758651	0.6502355020596058	0.9999992170804284	0.10120654514785918	0.0	0.3874550639351105	0.060690212245487374	1.2300266168250125	0.5320306223809297	0.012286808453995431	0.0	-0.30343879015929204	-0.005436873057915259	-0.07096016948015799	0.0
ENSG00000132541_rs2306129	0.2980727509422991	0.007638524312557959	1.0	0.5903117612720687	0.4510884199665246	0.2720021761428141	0.0	0.8360128338491245	0.1952334096776327	0.1619690332523201	0.17210673922915887	0.0	0.0	0.5553841649253793	0.0	-0.030799604587231365	-0.0775254092003919	-0.21689645555193285
ENSG00000133874_rs74617653	0.25714666669315556	0.8944089577071402	0.9157776752058653	1.0	1.0	1.0	3.352523181449817	12.583820027306368	0.0	0.0	0.0	0.0	1.0521252684350215	1.3303996939224678	-1.0587628792657706	0.0	0.0	0.0
ENSG00000133872_rs12542809	0.8822769647620373	1.0	1.0	0.2044874780623831	1.0	1.0	68.49549662851932	0.0	0.0	71.15598450563388	0.0	0.0	0.2974127262756641	0.0	0.0	6.335206647145739	0.0	0.0
ENSG00000118246_rs2302922	0.6110833803465421	0.07116284944445139	1.0	0.4099233424624916	0.22696628960958187	0.6978559397513524	0.3454359944786657	5.436267785660987	2.540996082371456	3.3777118696604433	2.061282012397937	3.9187902094379172	-0.18656222175581644	5.276954791809936	0.0	-0.37268399452525286	-1.3462662492578632	-0.4006472502296736
ENSG00000204745_rs114731870	0.5505789557156715	0.6013074925927011	0.11726771974209149	0.5652347697561255	0.7160109422078238	0.48418165523464374	0.08922915304115094	0.0	0.0	0.302341519673954	0.5678548174146995	0.6491922184577384	-0.021579501577256733	-0.08355137299111724	0.5908898856857324	-0.04113252645510452	0.0	0.0
ENSG00000085733_rs2298397	0.19355600366540815	0.7262125250160839	1.0	0.8069899105683854	0.2092516969581839	1.0	2.24065561824113	0.0	0.0	0.0	3.440804548411971	0.0	0.48803122664579274	-1.6951964794384078	0.0	-0.19552029678429458	-2.660751594367477	0.0
ENSG00000203414_rs58505537	0.7432953874857623	0.29017342180586125	0.7472193196837154	0.4854803224745471	0.7945042782707072	0.8769147551090879	0.00731299568374029	0.0	0.27146558498750434	0.01438702482849631	0.0012570915633614119	0.09446534022477622	0.0	0.10605594100665688	0.0	-0.01609150380450033	-0.015555139460730623	0.0
ENSG00000121897_rs3775076	0.6461490847769285	0.7513575951208248	0.7667184801794373	0.43715141158758786	1.0	0.3204478428087706	0.16352687588521517	5.46151557039588	0.1284081455628277	1.8032196799343494	0.0	0.5876292246920676	-0.009052656429973247	-0.3991028842154876	-0.5693427026889347	0.1667399849972547	0.0	-0.4902529021785469
ENSG00000203416_rs1544504	0.9218620587326125	0.272604712432737	0.9218620586897592	0.11879153119103159	0.841936203349062	1.0	0.0	0.31510906863551086	0.0	0.007705430620188373	0.07706042232991811	0.0	0.0	-0.06917932307614315	0.0	0.038218641855462886	-0.011712435382645128	0.0
ENSG00000107560_rs853599	0.13095665974105164	1.0	0.4082969263023041	0.6056654654990565	0.0687004519531943	0.5029490297730772	1.1411079860529412	0.0	0.0	0.0	1.0202290216123242	0.0	-0.11086516059064325	0.0	-0.9955314686177306	-0.09591273209983193	1.0019797040194858	-0.3380692267421911
ENSG00000121895_rs76712139	0.6759335385607714	1.0	0.47065559070757845	0.7833295395313778	0.12573338710206527	0.7730167803825474	0.0	0.0	28.06158835113354	0.0	0.410645828796289	1.732789113398612	0.021866527194451504	0.0	1.752148170220515	0.039661363131608424	1.174833078665247	-0.31048706845325413
ENSG00000121892_rs1396952	0.03165849475051219	0.14976895282120373	0.393658513067228	0.17150266057221486	0.07379658159080071	1.0	5.532281953792584	0.0	30.781016101865163	5.4825100752803415	6.492946212564991	16.1728821967494	0.6780020106313944	0.0	9.194516030555123	0.6703661100087366	-6.3043460628630426	0.0
ENSG00000072401_rs4390300	0.0	1.0	1.0	1.0	1.0	1.0	10.334671840770232	0.0	0.0	0.0	0.0	0.0	3.4125921197185947	0.0	0.0	0.0	0.0	0.0
ENSG00000106268_rs2240576	0.9999994007118899	0.6364832539985823	1.0	0.3951060793648493	0.49144217701501025	1.0	0.0	20.78727625381638	0.0	1.6406287301087592	0.715701822469751	0.0	0.0	-0.5534838423849492	0.0	-0.38977466035371733	0.6793117206487573	0.0
ENSG00000132514_rs2289644	0.9999980624543681	2.163040629327151E-4	1.0	0.999998683696947	1.0	1.0	0.0	51.9897641378854	0.0	0.0	0.0	0.0	0.0	-7.988880990643503	0.0	0.0	0.0	0.0
ENSG00000132518_rs4792111	0.5556751599815342	0.87586978206314	1.0	0.1691302391316094	1.0	0.32206482986402885	0.0	1.0904367542502846	0.0	0.0044635501807699495	0.0	0.3107304810712273	-0.013017170404449498	0.03102749588052081	0.0	0.05258441009397226	0.0	0.13737033741044333
ENSG00000132517_rs3826508	0.999999309894941	0.24494874297860492	0.9999977111804533	0.045304129749339506	0.20589496219266046	0.9999977111804533	0.0	0.1607871506497911	0.0	0.0	0.17148951837313894	0.0	0.0	-0.1732353121439518	0.0	0.08404266236183214	-0.1277406778201045	0.0
ENSG00000085719_rs2304790	0.18762940853703902	0.5228416501486874	0.8822854888309656	0.8822854888322046	0.9999975731919811	0.8588615280517035	9.260313204541246	1.5936402699801908	0.0	0.0	9.129095346961563	0.0	0.8931780958673574	-4.65198167561318	0.0	0.0	0.0	0.23905681391335204
ENSG00000119541_rs116847314	0.27610094887480996	1.0	1.0	1.0	1.0	1.0	16.015464340405433	0.0	0.0	0.0	0.0	0.0	-0.6374906460748931	0.0	0.0	0.0	0.0	0.0
ENSG00000132510_rs55977787	4.213735585345546E-6	1.0	1.0	1.0	1.0	1.0	61.73937067970231	0.0	0.0	0.0	0.0	0.0	4.103446054890512	0.0	0.0	0.0	0.0	0.0
ENSG00000085721_rs8060236	0.04803150659941635	0.7237777042906118	0.388101032467853	0.09371087177626991	1.0	0.4221156049970235	1.3218496189148805	0.0	4.631933547780835	2.0541932054250203	5.927239595627198	9.312472814155313	0.34644544555165685	0.0	-3.303114032066187	-0.8368581699001633	0.0	-1.1229531213370405
ENSG00000145833_rs112871312	0.47357345650318483	0.6095513961763259	0.5694705984322339	0.8854742448623221	0.39459904319327765	0.6086079494884937	9.28123459275715	0.0	0.0	0.0	15.73031910091722	5.706672010221076	0.0	0.0	5.954698631309143	1.255229199955806	-9.574451913068923	4.082171495485179
ENSG00000121864_rs2287209	0.9999986319184929	0.8153576109564769	0.8758177080051939	0.33432728098995823	0.41061471543201067	0.30486186659160586	0.7570692856917659	0.0	3.7410239955593756	1.3308228579733645	2.035774649731172	2.3547309315808445	0.0	0.0	0.1531406311854038	-0.2648361880959192	0.4240821686714862	0.6252823812769599
ENSG00000118217_rs7532448	4.4628894373399675E-5	1.0	1.0	1.0	1.0	1.0	19.22337744596322	0.0	0.0	0.0	0.0	0.0	1.4326415012836557	0.0	0.0	0.0	0.0	0.0
ENSG00000144504_rs61556751	0.6752317094868474	0.4091166768363501	0.7621842127391466	1.0	0.12045087835688428	0.41288256789659683	1.4868819840991854	0.0	0.0	6.035063451291551	5.145711590428425	11.630771400908227	-0.24022797786410996	0.0	5.21993751731667	0.0	-3.8422258473681894	-0.1413640377674635
ENSG00000120533_rs12334438	0.025970988797509253	0.09943455001733792	0.7508366534932771	0.9999986393526455	0.9536253794695524	0.9536253794610127	0.14520686873933347	24.963889569324266	0.0	1.2965798168705835	0.0	0.0	0.43457860497111456	-2.8106493516346474	0.4219371047044349	0.0	0.0	0.0
ENSG00000120539_rs10829202	0.08715485269333556	0.2155027602053713	1.0	0.9999985921696717	0.11197442654305934	1.0	0.0	7.690590889451519	0.0	0.0	0.0	0.0	-0.19005407010716743	-0.8170795629401513	0.0	0.0	-0.3168696561063522	0.0
ENSG00000106261_rs3807471	0.9999965064599358	0.8901304716226561	0.4772674794750772	0.3267203641809435	0.9235901252307581	0.01865803162202051	6.308135842637362	0.0	6.943005957664552	1.6573747348988344	5.934947170695719	2.9264092757901596	0.0	0.0	3.8112775040303917	0.8069564205722101	0.1637587009788826	-5.284457652914872
ENSG00000106263_rs1010300	0.7078720563382701	0.07580290306663873	0.32531476728512565	0.10094725304586805	0.9999978912291824	0.6450738488740937	0.0	134.38718687706174	26.515534281162314	21.08852599688634	13.16470614630975	43.37411822965761	0.0	-14.379915615756882	-19.216077925760096	5.370126562383536	0.0	-4.217913553364881
ENSG00000107593_rs71488054	0.99999874676356	1.2080835505634546E-5	1.0	0.9999986463499332	1.0	1.0	0.0	0.45826939350975493	0.0	0.0	0.0	0.0	0.0	-0.6324603594709557	0.0	0.0	0.0	0.0
ENSG00000106266_rs7805462	0.9999983803885817	0.1382039230496609	0.6107560656189353	0.9999977095235665	0.9999988547617832	0.9999980163892218	0.0	23.164029647446505	52.54104535637066	0.0	0.0	0.0	0.0	1.7041594988372972	-1.518184394438477	0.0	0.0	0.0
ENSG00000157800_rs7777207	3.7994337642732745E-7	1.0	1.0	1.0	1.0	1.0	4.088310815501929	0.0	0.0	0.0	0.0	0.0	-0.35314047823265116	0.0	0.0	0.0	0.0	0.0
ENSG00000106258_rs77596897	0.6314032701566489	0.8592778607564482	1.0	0.726940273364389	0.8444555361553147	0.44440954402731314	0.0	0.2516270894917476	0.0	0.183798150470013	0.2102929345888343	0.08015104300071699	0.008145509595149905	-0.06873512278737849	0.0	-0.039704797431781444	-0.046607054555069076	-0.2678317399038469
ENSG00000145819_rs246666	0.0013422504134564806	1.0	1.0	1.0	1.0	1.0	44.229369202517006	0.0	0.0	0.0	0.0	0.0	-4.468083401732001	0.0	0.0	0.0	0.0	0.0
ENSG00000035499_rs286153	0.999998127989672	1.0	1.0	1.0	0.3202581063520359	1.0	0.0	0.0	0.0	0.0	0.6598124182043179	0.0	0.0	0.0	0.0	0.0	-0.04159073385401343	0.0
ENSG00000119559_rs11670805	0.5177164895417902	0.5068861576396119	0.4912542646946455	0.7449749378104387	0.48264232964418297	0.2577680683299478	4.302373750501143	42.34877209568102	2.077990865460162	7.3064109336581735	1.895911678834794	0.0	-0.0815405193131345	-1.2352170015834325	0.0	0.0	-1.4127646300385968	3.209174434700482
ENSG00000120549_rs1123509	0.9999979056569175	0.8492832850403462	0.09144845269345803	0.019096177778583523	0.8656912814312688	0.5224444345649608	0.014805739127007004	0.0011443743710356368	0.0	0.005580530545908663	0.0	0.02186832131472488	0.0	0.010257978328960317	0.13651006485349876	-0.035473348723543845	0.0	0.029444020248876566
ENSG00000121879_rs2699887	6.915648177402423E-4	1.0	0.24375419308948054	0.9221104192182745	0.3668617811943732	0.7402101803615508	3.8418922006416514	0.0	3.024559097701932	0.0	3.115657596005133	0.0	-0.7355554285110522	0.0	5.961171989295965	0.06111884790927678	1.2933316485772348	0.5365384035499366
ENSG00000107581_rs12355517	0.542296364480015	0.4279647086535716	0.458207038899354	0.5575498727990957	0.3151512682884604	0.3448219616230608	17.164431561855302	0.0	34.69702284344635	2.2451633061870444	33.89275091980751	26.074211465096944	-0.7323271418268263	0.0	0.0	0.0	-5.088604582220128	11.398267375569977
ENSG00000073737_rs3815574	0.0013214080228257652	0.1939549325686989	1.0	1.0	1.0	1.0	0.42345882627200904	21.149133150874462	0.0	0.0	0.0	0.0	-3.47060232823701	10.549565506088054	0.0	0.0	0.0	0.0
ENSG00000133943_rs141034950	0.028599849651470555	0.6371086050406729	1.0	1.0	1.0	1.0	32.28441231073905	18.080560842723493	0.0	0.0	0.0	0.0	-9.856829819352255	15.854810710932473	0.0	0.0	0.0	0.0
ENSG00000096433_rs12662525	0.48743392993895784	0.8745956838995066	0.7600233355577305	0.46839967559217244	0.9999989404927185	0.002792218777984634	0.0	0.0	72.87907559431379	15.199708128367954	24.86746739553261	18.46316089498777	0.2538163240022815	0.0	-5.3093334262954475	1.4449172045910852	0.0	14.92107011432592
ENSG00000157911_rs77804600	0.005346174247655711	0.035220864560312926	0.6052439889037321	0.5663092276421986	0.5294057680742903	0.7124751350712224	0.12442121349513957	24.526953263139593	7.912138417404287	5.497104540836689	0.0	4.6124483048942215	-1.0902780782043264	8.406266781048627	0.0	-0.3678676058547479	0.0	0.0
ENSG00000132613_rs16970455	0.7420131879423632	0.25557303431291334	0.6183127780218433	0.6653488157427199	0.19128482575933636	1.0	0.029450420234559575	0.0	0.0	0.07776756073737537	0.024607583259361077	0.018173449501581024	0.005248834931564892	0.1213429030187677	0.0	0.0074282598291896176	-0.09885753543469077	0.0
ENSG00000132612_rs3743671	0.3159448231195424	0.6173030321119896	0.17867990763792696	1.0	0.35157762850524277	0.26699660819794047	0.0	106.70228968485866	0.0	17.718269628185514	0.0	9.419471185419628	0.0	8.259588647143737	-8.59910514846351	0.0	0.0	-6.47590409534401
ENSG00000106328_rs989099	0.10939961744224258	0.5128415164035884	0.9225598125287386	0.33201998138097966	1.0	1.0	0.04336030589989892	0.0	0.0	0.04129479355217799	0.0	0.0	-0.01995398070520757	0.045123303636840285	0.007085495449455744	0.019407717297308565	0.0	0.0
ENSG00000106327_rs11770534	0.1550389646380972	1.0	1.0	0.9999990717983066	0.819390578081389	0.7631987985780473	0.37107023967063324	0.0	0.0	0.0	3.5525844114325986	2.699679897374892	0.09246472757878056	0.0	0.0	0.0	0.0739448236435684	-0.19025220021016295
ENSG00000157916_rs3820010	0.6479536992053261	0.3171081990120588	1.0	0.6124496315267625	0.9335288396710066	1.0	16.773923332255897	70.85690212446819	0.0	1.3762210578423204	3.914645630957022	0.0	-0.35791406068949316	7.297581481697324	0.0	-0.5800197482400077	-0.2254653613780429	0.0
ENSG00000119640_rs175076	0.787344703618029	1.0	0.6203553440457839	0.16607433345846712	0.07115044373411661	0.05635713542700438	0.0	0.5886157487660981	1.930739153625039	0.7672326712714392	0.42506553708737355	1.0400511052914496	0.0	0.0	-0.37361040324234307	-0.1539983391307977	0.42859259578286	-0.5539288613505848
ENSG00000085788_rs6992943	0.4815311558070331	0.8290588546923345	0.7091156938953103	0.4075431498196562	1.0	0.8310694894148224	1.308029570730755	0.0	37.39106373815347	4.4534718485858535	4.755128618605859	12.282232429385408	-0.15274767495934594	0.0	2.150843235355694	-0.4906598033841238	0.0	-0.4357444396977554
ENSG00000083123_rs1535075	0.35937169089478516	0.501640191145916	0.3239122414016915	0.5085991224574913	0.8913770053312422	0.9999980626448206	0.2096726206281385	0.0	1.7496689223048918	1.0817481251346324	1.1989175038665387	2.0998171838504693	-0.03196875369938413	0.0	-1.0394309714792023	-0.015723560800265688	0.21232365927649186	0.0
ENSG00000121964_rs13383062	0.4028528896827175	0.6075769998428533	0.814502443183518	0.814502443194602	0.7842067650257469	0.999998090367811	2.736109873169819	0.0	0.0	0.0	1.035413630212157	0.0	0.27140653634241607	-2.0027136690368157	0.0	0.0	0.3133649542993344	0.0
ENSG00000145936_rs314157	0.999997495530676	8.596038159813801E-5	1.0	1.0	1.0	1.0	0.0	10.680245718063393	0.0	0.0	0.0	0.0	0.0	-0.9893748041629999	0.0	0.0	0.0	0.0
ENSG00000108984_rs2716221	0.8951918152248904	0.9582967917649836	1.0	1.0	1.0	1.0	1.1949033876124964	8.887316159687765	0.0	0.0	0.0	0.0	0.03546931505927489	0.10572878317065096	0.0	0.0	0.0	0.0
ENSG00000132622_rs45495794	0.9999971448531143	7.0032868393354875E-12	1.0	0.35195213443754336	3.093172445911563E-5	0.01794801596958495	0.0	0.32812098208980145	0.0	0.03723294774794102	0.11329049807943138	0.013538670229348739	0.0	-2.3006872841048898	0.0	-0.08347031140692257	-0.8483149731133478	-0.677558252614479
ENSG00000107643_rs3827681	0.010910800563445955	0.6909375250684088	0.9999975729954601	0.7690784540498773	0.9021916543342353	0.8849366875372864	2.207770965473106	0.0	4.093662954639947	1.1724981124365068	2.0792901713489758	3.549115973758963	-0.2671709210823592	0.0	0.0	-0.030299382749673313	0.33717367248315394	-0.35424691225384103
ENSG00000132623_rs12106132	0.7953434336150743	0.9683669535910904	0.20814624481287303	0.779743795330473	0.05369232416036718	0.9999971986485272	0.05996484269634811	0.0	0.0	0.5563888043532272	0.21450873352137256	0.8566412166427748	-0.010612734926258919	0.0	0.8130353750578543	0.03109151649638368	0.4481181457634892	0.0
ENSG00000251093_rs7732832	0.8635681459677935	1.0	1.0	0.27567264988955464	1.0	1.0	0.06921869185431996	0.0	0.0	0.0	0.0	0.0	-0.0016629536248716416	0.0	0.0	-0.025978838623206484	0.0	0.0
ENSG00000119650_rs741516	0.7490751735568197	0.8550715706432708	0.7647997162585755	0.3660588108046964	0.4317000654584541	0.9096048959635774	0.0	4.274101626445322	1.4659280161815496	1.077122801713352	0.0	1.3245982763563842	0.0	0.0	0.0	0.14421611630454248	-0.13738359226001995	-0.05576840176976016
ENSG00000145919_rs1122010	0.3599634151242739	0.6074002512388654	0.3798762113845876	0.5240321010216198	0.3046803125012919	0.5669727591907232	0.3203224525313717	4.096586288374749	0.0	2.675396168020118	0.38676444322320497	4.001685287490351	0.0	0.0	2.3223815331413458	-0.15195459471236658	0.0	-0.281745547244831
ENSG00000119655_rs7149930	0.999998787441498	3.835340930424813E-5	1.0	1.0	0.999998787441498	1.0	0.0	246.86979694594558	0.0	0.0	0.0	0.0	0.0	12.285916846462761	0.0	0.0	0.0	0.0
ENSG00000120645_rs57371943	0.9999967172820818	1.0	1.0	1.6689139438197387E-6	1.0	1.3618982117202805E-4	0.0	0.0	0.0	0.4881098073831976	0.0	0.11554021944642957	0.0	0.0	0.0	-0.33591607866343076	0.0	-1.294450145742207
ENSG00000145920_rs7735794	0.9323446908028435	0.1730227247177636	1.0	0.27008485793681525	1.0	0.7098636272311756	0.05696474859311648	0.0	0.0	0.0	0.0	0.0	-0.0015090931327240333	-0.21435247519758469	0.0	0.02751718663497366	0.0	-0.02942680470987358
ENSG00000263072_rs11649450	0.4075265710487368	1.0	0.1487409461059631	0.858759088202109	0.6699972196874177	0.6299086710812711	0.4561358521440402	0.0	0.0	3.954988007108581	0.23863257862562454	4.272405409465837	-0.05893952225796044	0.0	-2.2019039609586226	-0.03984527885745526	-0.19291398592112965	-0.2896598531366201
ENSG00000120647_rs7307606	0.4131046119726334	0.5869505523803281	0.20775813205666027	0.999999113817453	0.2689447320598738	0.38413712114748844	0.45681568261679606	3.2478062954368356	0.67307540675885	0.5105485293921246	0.11159560058867202	0.5976053897304378	0.11883315253750086	0.8211064396596728	1.741786272526138	0.0	-0.6104401097112921	0.5463853608609489
ENSG00000084444_rs11615370	0.5252298738942169	0.16800951568186573	0.6718090033640828	0.7878838733724524	0.7608255902645953	0.7512760741973165	0.042002712755451685	2.2658145303955886	4.089922497676726	0.8164884854250961	0.0	1.7067148360687452	-0.05890296376661136	0.9206192625742177	0.0	0.0	0.016885073932270782	0.08749226868165831
ENSG00000060491_rs741759	0.30671129554365095	0.7267697022450298	1.0	1.0	1.0	1.0	10.035059560462198	292.63514935146503	0.0	0.0	0.0	0.0	-2.6262155807142475	6.759676483988678	0.0	0.0	0.0	0.0
ENSG00000106346_rs2640	0.04650574873130642	0.5446271302456303	0.08607803613469367	0.6001096772627048	0.9831015244929928	0.3232810942848511	1.0997832237930345	0.0	0.038540473056526726	0.11590515986337616	3.959690119671585	3.234544304297008	0.5114178016955162	0.0	-8.242757154446727	0.0	0.0	-1.8574741921032765
ENSG00000107679_rs2901307	0.5793089471111472	0.5751628762967014	0.9212685098006917	2.625786703195354E-4	0.11695010749728518	0.03592469995327452	0.1953264107731795	0.0	12.172058050818965	0.8646787906250116	2.7498980612019426	16.965377312402396	0.0	0.0	0.0	2.5020233806038195	-1.9205956838205784	-3.4978911686974357
ENSG00000106348_rs77934464	0.13557828800577854	1.0	1.0	1.0	1.0	1.0	119.39234247227672	0.0	0.0	0.0	0.0	0.0	-5.378874155640315	0.0	0.0	0.0	0.0	0.0
ENSG00000145907_rs2964612	0.3344737432983318	0.6493102084794627	1.0	0.26051179918743483	0.16383953658075134	0.6784916595421182	8.837447165730566	0.0	32.14990625068088	17.494597565630244	19.041249263187552	36.30423025553408	0.4841831513335464	0.0	0.0	-2.456956099297164	4.479109324270257	0.8227616046285757
ENSG00000145908_rs4958427	0.9999980716424117	0.8330951844750412	0.3091233466914489	0.0952277504496225	0.8330951844750412	0.5741186429911169	0.0	0.0	1.5899531058912524	0.0941647895028536	0.0	1.6131711893155583	0.0	0.0	-1.1737885803739951	0.21835697204322962	0.0	0.1820940784688915
ENSG00000121940_rs3754456	0.9256015784452476	0.511583305159588	0.5198492058874178	0.1428006785877407	0.0021859486294421027	0.6552411669818581	1.4102206705320488	0.0	6.884655236800165	0.6636981729017294	1.0811309901309465	2.5610275041620496	0.0	0.0	0.0	0.885115824713923	-3.5347937033915073	0.7556424202451936
ENSG00000061794_rs1035684	0.15194080502988738	0.19328066616405715	1.0	0.7899393493797683	0.6351058092921396	0.3064101148213878	0.12841018851311634	19.04291471318551	4.384541245463313	3.0927186506539517	1.7645324341227007	3.3529199306296777	-0.3376170044371043	3.0413854648839003	0.0	-0.13673482201482232	-0.029198121637620138	-1.145606812241937
ENSG00000145916_rs10036388	0.06546787793065334	0.6542614495133959	0.9999975378012024	0.12546251626603733	0.9776462763706643	0.9776462763706643	1.4549411691755332	30.60308552248484	16.887542035836493	6.763720623668549	0.0	0.0	0.5753512705437399	-1.1772314773722434	0.0	-0.7129043379894076	0.0	0.0
ENSG00000085760_rs62135101	0.3820204569249642	0.12181265597553059	0.21706645933828395	0.8839179979774894	0.7696456842323407	0.8464484404548558	0.34022593159194764	9.95084566406595	2.744932623281819	1.9176273831638264	2.1645870297879606	2.612844528875462	0.20310191178475578	-3.282446948919117	2.5586483690242217	0.0	0.0	0.316315949123065
ENSG00000106341_rs12666349	0.999998718306504	6.388445328298076E-12	0.9999979734646451	0.999999260013915	1.0	6.852541795216993E-4	0.0	0.10399408464666869	0.0	0.0	0.0	0.14171580635480222	0.0	0.7834691505081246	0.0	0.0	0.0	0.4352887897364228
ENSG00000107672_rs4453166	0.5695023352838263	0.5488939911920724	0.5378124022561497	0.47840033078162647	0.654787582609089	0.7884260793198349	0.0	13.827562754529069	11.894217178095307	3.669258099130086	2.2947728297991556	5.636945354087978	0.0	0.0	0.0	-0.5115040524840532	0.6111529503440346	0.40492781182186727
ENSG00000105011_rs10421422	0.14294965752863764	1.0	1.0	1.0	1.0	1.0	8.245844992697302	0.0	0.0	0.0	0.0	0.0	-0.14122500227691845	0.0	0.0	0.0	0.0	0.0
ENSG00000106344_rs6980301	0.3847583275990244	0.6688448686055091	0.37209672101209246	0.11842437789316407	1.0	0.1984159349655359	1.0696010202491208	0.0	0.0	0.7349238013395752	3.697388213339418	6.0062923344916745	-0.2951901842372646	2.055172216106121	0.0	-0.49819535331292136	0.0	-1.6276387864057138
ENSG00000132600_rs79543001	0.6494247678341936	0.9671719595771691	0.3289004725076211	0.03715139873829543	0.3117229602925622	0.6262026750353286	0.0	20.742557368375504	0.0	12.806069510272716	0.5974535125970422	19.611881972525694	0.0	0.0	5.554834228198716	-1.9616722323387916	-2.0933720335922046	-1.2043901399285408
ENSG00000096401_rs9349286	0.7902371016067891	0.14352965449691701	0.5654776616946224	0.9999973935394169	0.133572480162108	0.7813379117758538	6.87341953038244	0.0	0.0	0.0	6.7180004822922825	0.0	0.0949331206725055	5.919282528512284	1.043563618863942	0.0	-2.915841640845879	0.6969372083660823
ENSG00000071127_rs11731597	0.2933010096999277	0.4458940999795382	1.0	0.9999995177361514	0.350408804464619	0.9662648569876914	114.25754471833345	196.02199286833104	0.0	0.0	57.40684781403648	7.129768193507268	-5.784519309748398	40.34737494268236	0.0	0.0	14.102705953427916	1.0381607392788574
ENSG00000132604_rs13330072	0.4327066888676717	0.20050749427842052	0.6961411737194373	0.7238457107856362	0.60476705083004	0.32634803675271873	2.5077637251299967	2.815929277707198	16.863100321170666	3.9492815653918623	5.3950146329820825	5.804036674686701	-0.33303727137464423	4.750268788084299	0.0	-0.03505859852159894	0.0	-1.4911076523597435
ENSG00000133937_rs12434305	0.8238797653432054	1.0	0.988216307413174	0.9882163074229574	0.5268872066049147	0.001919797057840178	0.0	0.0	0.0	0.0	0.08470563129978832	0.04164935888266464	8.155305010422387E-4	0.0	0.0	0.0	-0.020181637298723732	0.1448968373535209
ENSG00000107669_rs79570924	0.31789986977117723	0.24662100595352188	0.4634784667506582	0.24662100595416359	0.23522002715089174	0.9999986228574715	1.1528385339700626	0.0	1.856400390548739	0.0	2.1289738221111163	3.7550563707697937	0.15240335730180538	0.0	-4.4313593629478705	0.0	1.1098818018719472	0.0
ENSG00000132603_rs2242414	0.046459930098419644	0.4257426349762039	0.7753497564925174	0.4336578087904176	0.050353270225020785	0.9999991605675667	1.4051744610534567	0.0	0.0	0.0	5.900301218821442	4.58880117882564	0.1373889876345932	0.0	0.6382719511491923	0.2784091206577566	-1.3025391163165168	0.0
ENSG00000133935_rs12884801	0.12661166934341284	0.047692382146879986	0.7887891494211535	0.765272951024732	0.751703672328284	1.0	0.1896163993786868	0.0	0.46775213876917027	4.116811004107707	6.651728310987552	10.672218549351419	-0.4114437164020164	5.234000767412149	-1.378600450131125	-0.22368069427609233	-0.3582902903733516	0.0
ENSG00000119630_rs8185	0.9428076325816745	0.7591982583212487	1.0	0.1829632998488805	1.0	0.8337405110182738	0.07902861746100077	0.0	0.0	0.09769230745826693	0.0	0.0	-0.004609137923121177	0.13691158830034555	0.0	-0.22415061088781205	0.0	-0.08759294041142172
ENSG00000119632_rs2273514	0.9999977130002106	0.06402060658797248	0.9999988840583693	0.999999500935731	0.2943803712143328	1.0	0.0	21.562595292460987	0.0	0.0	1.0343912539891278	0.0	0.0	1.685697173172332	0.0	0.0	1.026029792855456	0.0
ENSG00000145901_rs12518386	8.301463968763967E-4	0.014976413837779257	1.0	1.0	1.0	1.0	76.66409467079674	16.534942628308094	0.0	0.0	0.0	0.0	21.34448928047237	-116.75553775411852	0.0	0.0	0.0	0.0
ENSG00000119636_rs4903199	0.8760933591079634	0.9999983519560092	0.8760933590877521	0.661491040800126	0.7785945381623461	0.8611773759771453	0.0	1.3325723836609789	0.0	0.05197032862651105	0.030440024400245905	0.0	0.0	0.0	0.0	0.03133330752719706	0.05391320766490344	-0.07348443228859067
ENSG00000118307_rs4491339	0.19566073057498468	1.3519805697193021E-7	0.6672882692341344	0.9999978019592456	0.6959468139922216	0.6959468139922216	0.0	0.0	0.0	0.010847403013331765	0.0	0.0	-0.05154867069039009	0.9059744962864632	-0.19800885595225656	0.0	0.0	0.0
ENSG00000121957_rs10858020	0.02489731017538288	1.0	1.0	1.0	1.0	1.0	0.7000828917218243	0.0	0.0	0.0	0.0	0.0	-0.04826024993891973	0.0	0.0	0.0	0.0	0.0
ENSG00000119638_rs4899549	0.16633873685310796	0.4477239387403352	0.07821875207278572	0.9999972893134172	0.9107432564216091	0.6237729461952514	13.101652272798654	0.0	15.552217845371247	12.836830796298775	12.713567500196147	13.044962597954191	-0.7960538723803697	0.0	20.701029236297433	0.0	-0.8679896921974624	-3.2872349842236095
ENSG00000118308_rs17386824	0.008760446374805664	1.0	1.0	1.0	1.0	1.0	26.746363577416314	0.0	0.0	0.0	0.0	0.0	-0.7249543488333119	0.0	0.0	0.0	0.0	0.0
ENSG00000106330_rs7812123	0.9999979619968479	3.5812335615892366E-6	0.13474956589418274	1.5292260682109315E-4	0.13857282866904963	0.48462855246138614	0.4444333640163434	8.530368833609291	0.0	0.6621685182287271	0.18435160038118403	0.0	0.0	9.119629366383075	0.0	-1.4712377096368006	-0.5808326597357344	-1.640346069280287
ENSG00000169814_rs2280770	0.8859148812746374	0.17021998117655612	0.8793563870290323	0.21951779602864208	0.9999991220785506	0.06398237610215218	1.6855778471865002	7.633523276068307	0.0	0.7034477056185525	0.7934917750982912	0.0	9.656023857281649E-4	-2.981245927076796	0.0	0.3579842958243986	0.0	1.3956741713651786
ENSG00000169813_rs117345016	0.0036659334100210828	0.06174554685261857	0.8541781924758571	0.9999972658356228	0.9468419365188117	0.5424242607139272	31.191055651549167	0.0	0.0	0.0	64.0055016959009	4.0892326679994175	-10.204923887247054	50.33085480374367	5.831586549561696	0.0	0.20799341107630145	11.63722227208052
ENSG00000106333_rs13227444	0.4882170797415253	0.8434532279965796	0.4327841103353667	0.011539441940693673	0.19393183761773258	0.9999975686290772	0.0	2.9770598768423047	0.0	0.38100851191605745	0.0	4.0471309000437685	0.0	0.11959421989491689	0.7781275600682961	-0.43544982775396396	0.46112859835045206	0.0
ENSG00000107611_rs34558323	0.17394713782135407	1.0	1.0	1.4878583010080604E-7	1.0	0.43884615979767083	0.17268991750243104	0.0	0.0	2.1381597286090184	0.0	0.0	-0.06929719094342225	0.0	0.0	-0.736509725482125	0.0	0.1868070403734805
ENSG00000251060_rs4725595	7.974079951900137E-9	1.0	1.0	0.9999994306052062	0.3958600002543604	1.0	0.9273631168396629	0.0	0.0	0.0	1.243661357178857	0.0	-1.0041730707694523	0.0	0.0	0.0	-0.7094342526852337	0.0
ENSG00000107614_rs10795464	0.010266532237144133	0.09282430180056422	0.24022104112833476	0.23821279455473476	0.16940866310388092	0.12201626168687385	0.5299178774143607	0.0	1.6731470199191127	0.017890121580461285	0.997525590952194	0.0	-0.12917091515940957	0.0	0.0	0.3573801443485839	0.0	-0.4617118354980077
ENSG00000252391_rs12948018	0.8738929054375559	0.9999978661381422	0.43251432714693094	0.9999978661381422	0.7109294668152737	0.9999978661381422	0.04669513824829247	0.0	0.0	0.0	0.020871557920429103	0.0	6.085760616749332E-4	0.0	-0.041782508692265796	0.0	-0.007997289423002811	0.0
ENSG00000108946_rs16972996	0.07898429299400067	1.0	1.0	1.0	1.0	1.0	50.06538933345191	0.0	0.0	0.0	0.0	0.0	-1.2614133866169683	0.0	0.0	0.0	0.0	0.0
ENSG00000083168_rs2355643	0.005082767616228834	1.0	1.0	1.0	1.0	1.0	22.256365867900495	0.0	0.0	0.0	0.0	0.0	0.8763800137105249	0.0	0.0	0.0	0.0	0.0
ENSG00000170802_rs79247094	0.07773291898838952	0.018683905223447428	0.47806807665248996	0.47806807665763507	0.633276545011465	1.0	2.482574118067807	0.0	0.0	0.0	0.0	0.0	1.3390811921030676	-18.52648259733073	0.0	0.0	1.469109752986772	0.0
ENSG00000170801_rs7678398	0.788534001705751	0.1130634058618859	1.0	0.9999983262508008	0.9999994420836003	1.0	0.0	0.7135062966755071	0.0	0.0	0.0	0.0	-0.011278437282821765	0.5226047693950606	0.0	0.0	0.0	0.0
ENSG00000238083_rs149218032	1.7521266724163098E-6	0.8807931704448512	0.8809886709198953	0.0346361018430249	0.49877225957885074	1.0	0.9671667884923845	0.0	3.6535552687169464	0.6655004230612537	0.019163917067727788	0.46355134855109825	-0.6039189977401634	0.0	-0.028852830777668096	-0.8375025657199172	0.5651256678796169	0.0
ENSG00000119608_rs3742785	0.8986619162445991	1.0	0.6045396188199641	0.8959998163021393	1.0	0.47626152613387296	0.050808049374734696	0.0	1.39258335125963	0.7790469977107058	0.0	1.9709505370463372	-0.0039942106353869295	0.0	-0.35417334578548065	-0.011106017465365638	0.0	-0.17843627878913035
ENSG00000238086_rs3825417	0.15200172254602884	0.35362562395854136	0.2837029029477094	0.3576338238489355	0.9111251844188488	0.007895599916770246	6.22861385751695E-4	0.04291296803366445	0.044749223840449714	0.03433083159957444	0.01804777796153648	0.0	0.015286251881194056	0.0	-0.19981506201659363	0.0	0.0	-0.14535673576229224
ENSG00000169826_rs17153156	0.14292583380865775	1.0	1.0	1.0	1.0	1.0	8.772638814806449	0.0	0.0	0.0	0.0	0.0	-0.2128734310061165	0.0	0.0	0.0	0.0	0.0
ENSG00000108932_rs11077464	0.7353541941340946	0.5005386228603539	1.0	1.0	1.0	1.0	3.1693446945785064	1.091132969923293	0.0	0.0	0.0	0.0	-0.07873568026474849	-1.1815806507205275	0.0	0.0	0.0	0.0
ENSG00000095139_rs1047079	0.43439096699996493	0.260081899867438	0.17685842807507346	0.3599768001855419	0.9999986460384519	0.4812360744017433	24.242303231171654	0.0	0.0	3.510713308397827	24.248854840638895	0.6602862246671213	-2.2256522263492373	19.84192933147384	0.05077037007803435	0.1059692793610302	0.0	6.355125233014982
ENSG00000071189_rs2714872	0.10863420197903206	1.0	1.0	1.0	1.0	1.0	3.5174884603353025	0.0	0.0	0.0	0.0	0.0	-0.07296112455801508	0.0	0.0	0.0	0.0	0.0
ENSG00000264364_rs9903806	0.45153404007981546	1.0	1.0	0.1422892246413614	0.5378134707283216	0.4002039279480618	0.7099750965987223	0.0	0.0	0.5069329876530727	2.1651930419124548	1.592653815738639	0.04111345229462672	0.0	0.0	0.23898349524611456	-0.21517976082184803	0.407452916028234
ENSG00000263033_rs11643123	0.32930934907205445	0.8469980384486557	0.0522257899407238	0.03120535874687369	0.7750031854263116	0.7871730173380129	4.970799403646944E-4	0.2731569548471045	0.017609629567354162	0.0	0.0	0.07355436380529452	-0.019960343916535898	0.0	-0.5437261140255704	0.08260325662219341	0.0	0.0
ENSG00000121931_rs2232044	0.014624316001389803	0.999997571712249	0.68856625921106	1.0	0.16363926661474648	0.8565270384162509	2.4395169775837564	0.0	1.745346151416148	0.0	1.8371067329139155	1.1978021927619922	0.3163431814652379	0.0	-1.0604310797570087	0.0	-0.9530251007916049	-0.19675751985898968
ENSG00000168502_rs4798718	1.0	0.9999989878888748	2.1646645331219183E-5	0.9999989878888748	1.0	1.0	0.0	0.0	2.378948776751965	0.0	0.0	0.0	0.0	0.0	-0.21902853221388977	0.0	0.0	0.0
ENSG00000119616_rs12893245	0.1891085373393605	0.1831085671304421	0.8167280453510365	0.49660552933659197	0.4948981852450538	0.9011025559431981	2.383159180522675	3.23370252050202	1.9114143164427226	2.755681307346361	3.264754357473898	5.226843780265891	-0.47628497609395964	3.926748621588502	2.0371991901686717	0.0	0.0	0.0
ENSG00000121933_rs2229155	0.9826790583646636	0.42589214357314487	1.0	0.8570488288606763	0.978122518383477	0.978122518383477	0.19985297169195557	17.760486289447087	0.0	0.0	0.0	0.0	0.018855531679115453	2.465117516668206	0.0	-0.16208584572251528	0.0	0.0
ENSG00000170819_rs2141579	0.24863631514440443	0.47834143413394814	0.011494153498059045	0.9999987356784711	0.06556210381614624	0.24863631514316187	0.0	0.07389895312790866	0.0	0.006451819578508738	0.19162907162709694	0.0	0.0	0.11049398333033982	-0.29093797420436884	0.0	-0.0830510628840892	0.0
ENSG00000251050_rs2471109	0.3355498043815829	0.415973842058174	0.585277523502266	0.03868877570642837	1.0	0.39731445954589795	0.0	0.0	0.0	0.12971945815644806	0.03708240930926158	0.052087139806537196	0.0	-0.018793687258555087	0.13807467113293295	-0.039621613547024315	0.0	-0.01814571964305556
ENSG00000238098_rs4516233	0.9999977970916301	1.0	1.0	0.6782638352222929	0.9207127537989311	0.36785167546944175	0.0	0.0	0.0	0.15055546360115651	0.046117618248100935	0.3336293045006248	0.0	0.0	0.0	-0.010578750970137602	0.005861547786190223	0.061325937815380115
ENSG00000108963_rs8065878	0.015775651948903846	0.6537105065576067	0.8588524073609811	0.6757131717101146	1.0	0.9043659463428162	0.3271639351523523	0.0	12.680370596281819	5.531748020282851	1.0593399857952772	5.7323071755237756	-0.3164255885645506	0.0	-0.9901657839780723	0.36632178845176555	0.0	-0.3360188371805639
ENSG00000106305_rs2009115	0.6805894559433314	0.6128276996624313	0.7563860434467026	0.9999974687764116	0.42467330203671105	0.6225434664110351	0.0	10.78432401244298	0.0	0.40109085879044265	0.29393807820155776	1.7919339370756013	0.0	0.33531208439039156	0.09449786563651845	0.0	0.2935899971095382	-0.3860541760022925
ENSG00000001561_rs9357500	0.999997560361173	0.9999983863305937	0.9999983863305937	0.9999983863305937	0.12833828007424242	0.5616631036287214	0.0	0.0	0.0	0.0	2.7005701947103273	8.365687498321428	0.0	0.0	0.0	0.0	-0.48673966843201244	-0.3552189486498549
ENSG00000263065_rs16967494	0.2515693759844101	0.11424183453390069	1.0	0.8858846718669896	0.10332811732363023	1.0	0.04190608725365837	0.0	0.0	0.02939505996612891	0.0	0.0	-0.014039732657754487	-0.2027737899132252	0.0	-0.0028104943575572514	0.043451271422480967	0.0
ENSG00000263069_rs9898470	0.9999976079767049	0.3601615067161922	0.9999974966609421	0.9999974966609421	0.6285303786643832	0.9221693251828916	0.0	1.7502798665087056	0.0	0.0	0.0	0.0	0.0	-0.5691175361866235	0.0	0.0	0.0773911195689899	-0.05366652667373931
ENSG00000121903_rs4652892	0.44493974326796326	0.7791493745865479	0.7826152498792028	0.17117099566601068	0.16369371889275475	0.453329991043651	0.03490513062405533	0.9342484306616607	0.13499949071534215	0.0	0.14587148401819414	0.19407483669940265	0.0	0.0	0.4030999480588478	0.1103265126186867	-0.3141396995178609	0.06997661131744715
ENSG00000108953_rs62087954	0.9559388067322129	0.1222843720287431	0.9999981130113939	0.99999851972435	0.999997973049088	0.9999981130113939	0.5814196511822253	267.28826228555397	0.0	0.0	0.0	0.0	-0.12326697034990844	8.35357132105013	0.0	0.0	0.0	0.0
ENSG00000107623_rs7090679	0.5296214592562266	1.0	1.0	0.3575183804214356	1.0	0.8135518865161195	0.0	0.0	0.0	0.1791090295772636	0.0	0.0	0.0019432693500951738	0.0	0.0	0.008056670501243975	0.0	0.006159904530634496
ENSG00000107625_rs7095976	0.2453644906436545	0.21762363369500115	0.7186527290404605	0.6790074855222552	0.299694936439278	0.7222525522329992	1.5843828374431794	0.0	6.453874531981586	3.834280678157684	4.139191213489984	7.97916798900636	-0.3623776671611964	3.917932698532338	0.0	0.0	-1.0369903250175792	-0.4723813011085006
ENSG00000182809_rs80066670	0.99999849341367	1.0	1.0	0.06272713422237286	1.0	1.0	0.0	0.0	0.0	13.563096850156892	0.0	0.0	0.0	0.0	0.0	-1.0476134863416373	0.0	0.0
ENSG00000263053_rs77821916	0.9999976745994809	0.005367384809200626	1.0	0.9999978772094673	1.0	1.0	0.0	0.9047560051151622	0.0	0.0	0.0	0.0	0.0	-0.13550924811452494	0.0	0.0	0.0	0.0
ENSG00000264386_rs12442901	0.3301041681241672	0.7514307108536511	0.7685343507895056	1.0	0.1816112927264213	0.7386058357101082	0.029829840994565596	0.0	0.03068025776395698	0.0	0.0	0.0	-0.007659592549194344	-0.01042940449823199	-0.01012804539586108	0.0	0.0342738342525466	-0.004334691792433743
ENSG00000169855_rs6772919	0.9999981964549247	0.8999682209648279	0.8999682209648279	0.6534004725807635	0.8870524428521647	0.9289497974115415	0.025186787233904228	0.0	0.0	0.08693372006902679	0.09234953100698627	0.0	0.0	0.0	0.0	0.01271582955723656	0.010456650496651232	-0.007792299877606219
ENSG00000170832_rs190868398	0.011636791682496095	1.0	1.0	1.0	1.0	1.0	15.380789597072004	0.0	0.0	0.0	0.0	0.0	0.4010291471746896	0.0	0.0	0.0	0.0	0.0
ENSG00000170835_rs2519087	0.7909390053431472	0.2656636535122693	0.70805093834811	0.7672259232812182	0.34105800124455976	0.3787857172536534	0.0	0.23973061117300212	0.0	0.24305124470532977	0.0	0.17842475737003471	0.0	-0.10264990535277511	0.0	0.0	0.050312920475728926	-0.09642890016029686
ENSG00000168522_rs10958738	0.965476204240634	0.4800768713550786	0.7876430798817441	0.3446523621164893	0.8469092017820216	0.7982981144685765	4.76927922916177	0.0	3.4665476082404627	2.7191520806336666	6.834440326300177	7.071038629151046	0.0	4.823666443944215	0.0	-0.8314328606565922	-0.8447263105376489	-0.10203681004700561
ENSG00000170837_rs7644362	1.8593778238473746E-4	1.0	1.0	1.0	1.0	1.0	5.251661750126095	0.0	0.0	0.0	0.0	0.0	-0.5760185743092333	0.0	0.0	0.0	0.0	0.0
ENSG00000084463_rs11610238	0.7690128219315862	0.8071695466190356	0.43650751744792027	0.9999992304829934	0.4134309138942389	0.48100048107565796	10.71012934463147	0.0	24.05298123909211	11.793483331161614	13.581998261596993	25.38848179013938	0.14272779314920214	0.0	6.532310358778076	0.0	-2.563463328512462	2.652651205469346
ENSG00000251075_rs2857847	0.6260456709764353	0.9999984680660146	0.0010246757166810783	0.1367352996402661	0.4849916906620654	0.33721570092145003	0.0	0.02451415885327163	0.2813516755802969	0.0	0.0	0.1598710025585408	0.0	0.0	-0.33168701234514014	-0.015696045584084207	0.01724936959361078	-0.03673606420467588
ENSG00000108950_rs7222228	0.5833709579821698	3.662113108093834E-5	1.0	1.0	1.0	1.0	0.0	1.3995489746351188	0.0	0.0	0.0	0.0	-0.05475247609572591	1.094396160520966	0.0	0.0	0.0	0.0
ENSG00000168528_rs1934289	0.29785697590308724	0.0032505208147440845	1.0	1.0	1.0	1.0	0.060060072681957746	2.8872142230411266	0.0	0.0	0.0	0.0	-0.19324782743654628	3.6707044511105438	0.0	0.0	0.0	0.0
ENSG00000169857_rs41279228	0.8079652444122161	0.17712691384510504	0.7999657444870735	0.24033345210084867	0.9999972083398487	0.24275507451189027	0.0	3.4546666927639667	0.9277841921425503	0.349685784220665	1.7938036938465887	2.7482056688784	0.0	0.7387014246800532	-0.39336916153358703	-0.1911222493076885	0.0	-0.5458395994374996
ENSG00000266999_rs8066406	0.9039793967204447	1.0	1.0	0.9999981895339989	0.5247896385112556	0.4756303734448003	0.0	0.0	0.0	0.0	0.13925067897231716	0.2628740493386765	2.500487761080292E-4	0.0	0.0	0.0	0.017769466666060385	0.03860401971251722
ENSG00000263004_rs17220495	0.9876943654826442	0.04980346929690094	0.9999979835643108	0.2794524586992132	0.2623187488148788	0.019012178309009475	0.0	0.0	0.0	0.2720741644215485	0.0	0.0	0.0	0.1677676745389943	0.0	0.024547877392243594	0.046988766810922906	-0.18765548137318713
ENSG00000265666_rs2715553	0.01025615621751863	1.0	1.0	1.0	1.0	1.0	2.43832458413414	0.0	0.0	0.0	0.0	0.0	0.10785274407203582	0.0	0.0	0.0	0.0	0.0
ENSG00000266998_rs93075	0.9999983365021257	0.2859662040994778	1.0	0.08718301374247661	0.5094216238745175	0.48917016474039954	0.0	0.0	0.0	0.1253125654807985	0.045434477702389335	0.12451850024776469	0.0	0.06300004633807411	0.0	-0.04479701425688709	-0.037274649149967115	-0.050592101662826745
ENSG00000227398_rs2305638	0.12449460197207707	0.16121838796703092	0.851909442682253	0.8990831271256164	1.0	0.7198856465044382	0.014652938749604683	0.20259914826391048	0.0	0.05145735434935798	0.04433010264739221	0.0	-0.02815807070064054	0.22617861151431515	0.04800375340591035	0.0037971769252239597	0.0	0.0
ENSG00000266993_rs1770791	0.22898918573465432	0.4495991051810625	0.9944482930271765	0.9999977956382248	0.7352383148584957	0.9944482930271765	0.1318633095786311	0.17312242815344608	0.0	0.0010907022256033023	0.14042796866376445	0.0	0.05558424547380968	-0.3230363295221099	0.0	0.0	0.044252111110286034	0.0
ENSG00000170852_rs7811609	2.525757381022231E-13	1.0	1.0	1.0	1.0	1.0	13.949455458421788	0.0	0.0	0.0	0.0	0.0	1.018415817306261	0.0	0.0	0.0	0.0	0.0
ENSG00000263002_rs10409155	0.9309320267596259	0.9693714210577618	0.2545047374129833	0.9999978285581043	0.5859142840437067	0.6810232598335645	0.49012312020659776	0.0	2.6536587819976187	0.9279543624266937	0.7105286538347383	2.5860854813453793	-0.005049341997271223	0.0	1.1647671700124909	0.0	0.16084453502039392	0.1695508180616449
ENSG00000170846_rs11553058	0.3571268399208736	1.0	1.0	0.08834525148858408	0.7753432934578943	0.9063604175075622	0.5590080685528407	0.0	0.0	5.914088346481693	2.521811764439619	11.120137329308742	-0.24736207122174478	0.0	0.0	-1.3456180978783012	-0.47560196692080925	0.28415266685186663
ENSG00000167202_rs8030713	8.99369455353849E-6	1.0	1.0	0.8348587123155959	0.008536875438779346	1.0	15.52375955920709	0.0	0.0	0.0	19.066639411580837	0.0	2.4593367716642867	0.0	0.0	-0.28904115260758684	-8.60297417976135	0.0
ENSG00000169860_rs71308414	0.6307292813746974	0.7842006187540612	0.9651473834629611	0.9651473834629611	0.9999983786233949	0.6654599581544488	0.028363989851042323	0.12081996941254376	0.0	0.0	0.012257158351013328	0.1195966958382096	-0.010264706247891707	0.05722072888816524	0.0	0.0	0.0	-0.038439142234468544
ENSG00000238042_rs11118911	0.3130171628152799	6.501482230398814E-4	1.0	1.0	0.568027975172551	1.0	0.002237998465437608	0.0	0.0	0.0	0.0	0.0	-0.010230657487707422	0.2246825258775602	0.0	0.0	-0.01144051806805775	0.0
ENSG00000167207_rs1981760	0.0	2.682552471111599E-5	1.0	1.0	1.0	1.0	8.27110731345269	0.0	0.0	0.0	0.0	0.0	-11.45313139086387	25.979228272348056	0.0	0.0	0.0	0.0
ENSG00000214078_rs12481228	0.2450966731018681	2.1740704569950253E-8	0.2503334023409377	0.011821043067400061	0.23793637848141103	0.4675448817023009	15.62889601157018	7.985314133734666	0.0	0.0	0.0	0.0	0.0	120.07088997411371	-75.97649704650267	12.500121289688549	0.0	0.0
ENSG00000168538_rs10021545	0.8194189454484391	0.9556312674342132	0.5349555559265029	0.9999980653184886	0.9069965410592081	0.2944776820159226	5.190869340721336	7.81071307815537	1.4987077441643162	0.28848866144041935	6.672183671016478	2.3812155557573242	0.10180294799256281	0.1803429915578861	2.763506544680784	0.0	0.15213593606722972	-1.9110444893404237
ENSG00000251023_rs115398498	0.7042714889670487	0.45231519036244194	0.7451924166317294	0.5329011267084441	0.8037382083684388	1.0	0.04075616960646857	0.9632781233270914	0.0	0.0	0.0	0.0	0.03635950266927224	-0.5615587381086895	0.0	0.04285652754798946	0.01005149280710542	0.0
ENSG00000182841_rs5758781	0.69813586394915	0.09014387338220353	0.09711862746205047	4.632972273810321E-5	0.41041634208342537	0.08337687170619212	0.061434347697383	0.0	2.3581417291851583	1.719921739077345	0.3632958806437981	1.9845005886943456	0.12426534933430078	0.0	3.6643712701584454	-1.2464673528537378	0.0	0.0
ENSG00000167208_rs6596	0.36697367035321315	0.20063855737161618	0.9999979767465088	0.9999976863211159	0.9999992064146898	0.9999979767465088	11.122485859754457	179.97304965824625	0.0	0.0	0.0	0.0	1.7291214251671014	-18.450026179515543	0.0	0.0	0.0	0.0
ENSG00000214076_rs5998301	0.6530561955021137	0.02158039894800623	1.0	0.11441771978572901	1.0	0.801162984374913	0.014782439390442138	0.0	0.0	0.013817225756310302	0.0	0.008345566621782227	-0.00711291586102115	0.33297545961113045	0.0	-0.03876744454842952	0.0	-0.025086966883978407
ENSG00000251022_rs6830422	0.4128282774081736	0.5865984172663514	0.6071929860627864	0.5413054986704888	0.6311391949968316	0.9999977596014612	1.0805470604654757	0.0	5.937318967453769	1.5979084215575985	2.080760985264031	6.123453683997647	0.12499168768990465	0.5093727654352078	-1.5556885153444167	0.2675742030459587	0.3984701173693598	0.0
ENSG00000239377_rs2373694	0.4156344381128182	0.9600795178992773	0.8897050164942875	0.9508312361157394	0.8004546845386964	1.0	0.01854705870128695	0.0690778770091052	0.10316417097976396	0.037122003565915454	0.0	0.0	0.00823912769314739	0.004421028696258596	-0.015951156835837903	9.873594250846328E-4	0.00554225504300587	0.0
ENSG00000182827_rs9728310	0.8398522054285487	0.8549758701826029	0.07911010534458651	0.8549758701948584	0.9999975390792666	0.15502380640437408	2.4907036866574335	0.0	17.297054101883173	0.0	1.8104401849734175	0.0	0.027988299138149604	0.0	-5.130338259543625	0.0	0.0	1.6475351498739625
ENSG00000266980_rs8069105	0.09015161391546045	0.27553243384582327	0.9999978153264575	0.9999978153264575	0.6509947913338675	0.9999978153264575	0.0140573862198502	0.0	0.0	0.0	0.0	0.0	-0.03217452094280766	0.17666893356126823	0.0	0.0	0.02138836917453806	0.0
ENSG00000240370_rs10849531	0.4499886743634859	0.30285875768505266	0.5495754441705438	0.6900675521734785	0.7495563042692575	0.5536677255091746	0.02997002446205818	0.7851278984967559	0.0	0.1691288376628088	0.13435565217646467	0.09255467365094208	0.026575077427121927	-0.2901875576000572	-0.030875989064122096	-0.023233090018826896	0.0	0.0
ENSG00000170860_rs2733537	0.6729198976827083	0.29129453493094337	1.0	0.34537529633522523	0.6729198976827083	0.0897320361513958	0.0	7.444719289092944	0.10639791049903609	0.8032339337598934	0.0	0.5957925334749633	0.0	0.9639315629888079	0.0	0.18678013591131457	0.0	-1.3390137707827412
ENSG00000168546_rs11135701	0.999997798399015	4.40744089398315E-5	0.9999988231947731	0.25219632669680436	0.9999989257287191	0.06411296396202415	0.0	2.2673347791944964	0.0	0.0023683133934356963	0.0	0.0	0.0	1.1375255398102713	0.0	-0.10630468326268291	0.0	0.6260519459539248
ENSG00000170854_rs766567	0.21115542169450185	0.9919875771079987	0.8287817301055963	0.9999978606187091	0.5553118662000018	0.8310002744152776	0.9387907869617019	0.0	4.930118635970008	1.675460283076901	1.2364469962145295	1.3710840216132183	-0.0932397614437659	0.0	-0.32748410255604077	0.0	-0.2615001868914133	0.1282107025340641
ENSG00000167210_rs571449	0.0	1.0	1.0	1.0	1.0	1.0	0.4443342439555731	0.0	0.0	0.0	0.0	0.0	0.4514363098291796	0.0	0.0	0.0	0.0	0.0
ENSG00000169871_rs7797559	0.17595864453812893	0.09161695373975531	0.9999993466256483	1.0	0.9999993466256483	0.9999993466256483	2.671196226055095	1.8847156156890104	0.0	0.0	0.0	0.0	0.6669703965035916	-6.281787002436515	0.0	0.0	0.0	0.0
ENSG00000214063_rs5030778	0.9999990376933162	9.259260025373806E-14	0.9999984285597658	0.9999979211799701	1.0	0.9999984285597658	0.0	37.86511455317661	0.0	0.0	0.0	0.0	0.0	7.17988417181775	0.0	0.0	0.0	0.0
ENSG00000215397_rs11907567	8.175671652832506E-5	1.0	1.0	0.47703155040655787	0.7040068563372139	1.0	0.024523395872034313	0.0	0.0	0.0	0.0	0.0	0.02011754456783602	0.0	0.0	-0.012815601194282258	-0.014412487199575266	0.0
ENSG00000238058_rs7866682	0.9382492017429908	0.2162696901811444	0.760710903351232	0.14001751840599785	0.9999977397542933	0.34179338284518035	0.0	0.24534984091515666	0.24558421859094398	0.11393178413077908	0.007206135210830093	0.0	0.0	0.11969227962547108	-0.0659510472904659	-0.04534508666907659	0.0	-0.07865737115261855
ENSG00000167216_rs78720782	0.23538156838997515	0.7096209772267479	0.5950652117426356	0.785263406890326	0.6581741886098214	0.43091802164696524	0.0	0.0796212706803614	0.5368594716079934	0.028989942561735364	0.16792967020800978	0.18725872913973685	-0.03909876919995531	0.0	0.0	0.07670160015597176	0.0	-0.18881637441000232
ENSG00000182831_rs67263685	0.05475692637832685	1.0	1.0	1.0	1.0	1.0	19.903524657666452	0.0	0.0	0.0	0.0	0.0	-0.23410836036828167	0.0	0.0	0.0	0.0	0.0
ENSG00000239388_rs907778	0.4772806698116958	0.7757129091569505	0.33525350350781014	0.4787863246805092	0.8931117495042544	0.21170360174803626	0.0	0.6237595939373896	1.8639592651264705	0.12144302935344718	0.0	0.07517549086556333	0.0	0.0	-0.3417439822604853	0.0	0.05720290395938186	-0.1738645763715086
ENSG00000181523_rs8078181	0.3261764233060753	0.4622011029918699	0.4634750442656965	0.020726187492032255	0.818907502269808	0.6068914219376605	1.7169933433716338	22.2672259502902	9.491192244435984	10.21787267367624	1.1805455322589136	11.383566735711192	1.4874893857989826	-9.875211801379544	-14.835132997285218	-5.2526069354139775	0.0	0.0
ENSG00000265688_rs4969478	0.9999972154808721	0.056562074995106126	1.0	0.007184429281140714	0.6328877866655425	0.9967211993273966	0.0	0.0	0.0	0.005785914181430645	0.0	0.0	0.0	0.08871145558226871	0.0	-0.1068363517040521	0.03452600830811999	5.775125500761807E-5
ENSG00000182858_rs7284417	0.3329727736109618	0.26790185337337247	0.029997852125036473	0.4810019441554787	1.0	0.10269274687245522	3.202518726479983	6.252488261328736	0.0	4.560803947928995	2.6448442908391554	7.543121038944988	-0.34395331786451283	3.732418368108389	-5.897995519135114	-0.2876972843623674	0.0	-2.123261199459539
ENSG00000215388_rs1989400	0.16377271408799277	1.0	0.723315552339326	0.22725342934374415	0.33172288522723725	0.9492938952538742	0.029627046210265094	0.0	0.0	0.0	0.035523692477950466	0.02006818154080476	0.008289739810295344	0.0	-0.02376929595644735	-0.012735944596168267	-0.028730296045951686	-0.0032590745191538512
ENSG00000108924_rs1812715	0.8576211848022768	0.8573793431593733	0.2234857830201482	0.06106002446542669	1.0	0.8219064434552844	0.04925687779865147	0.0	0.02279415283765081	0.21875661733302895	0.028278813305460736	0.43176165462494415	1.3636451770184964E-4	0.0	-0.5436740716811774	0.12011869823313001	0.0	0.0450903773001587
ENSG00000170873_rs11778063	0.9999982310166912	0.9772363383720242	0.5351588776159448	0.9999990761785965	0.002557991946722016	0.6539138840855369	0.0	17.413302686362943	91.14430937538049	0.0	0.0	44.358790910033385	0.0	0.1146570494863981	5.045681667320777	0.0	5.4219759617742245	1.744169393098549
ENSG00000170866_rs367070	0.0	0.006155204334631903	1.0	1.0	1.0	1.0	0.0	2.0180477032537345	0.0	0.0	0.0	0.0	11.694389737802313	26.12675516600638	0.0	0.0	0.0	0.0
ENSG00000168556_rs62358469	0.18726352104335464	0.47931968725562524	0.9277365682532079	0.8380255581429353	1.0	1.0	0.5457946251356581	1.96042185823497	0.0	0.18940084697227352	0.0	0.0	0.11956074482281875	-0.5625750342330683	-0.02907976358855714	-0.023132618713687856	0.0	0.0
ENSG00000169885_rs28842562	0.9999965975016096	1.0	1.0	0.13489603628516667	0.29581310024863816	0.1562623398991777	0.0	0.0	0.0	0.249087083772023	0.0	0.3837530781522938	0.0	0.0	0.0	-0.06557341056489074	0.08298342816267112	-0.20805130870231275
ENSG00000169884_rs833840	0.9999991800296848	1.0	1.0	0.4278844963861663	0.6005737169413647	0.12104920484650472	0.0	0.0	0.0	0.5389880499998735	6.20126625094807	3.9994916408497243	0.0	0.0	0.0	0.2001409791721721	-0.30363905678532116	1.061537409699842
ENSG00000167220_rs78854354	0.2255844671749373	0.5722111424483096	0.841474847564995	0.3401852512896403	0.9204085901736301	0.2614880465946585	0.8295218645662207	0.3405548934486656	0.0	0.8384146319091895	2.652384245742796	0.0	0.14929292069644656	-5.208826271908108	2.623553500988037	0.0	0.0	1.6604610077850033
ENSG00000238062_rs13036151	0.9999977688861426	1.0	1.0	1.0	1.2527643672433086E-6	1.0	0.0	0.0	0.0	0.0	0.6021505075554937	0.0	0.0	0.0	0.0	0.0	-0.23357779531294676	0.0
ENSG00000181513_rs4986171	0.9999973219136302	0.40830126998912075	0.29159185755483696	0.9044802159660138	1.0	0.06314181240957706	0.0	6.175217792929083	10.443183893109401	8.110882643314797	0.0	1.75434541686308	0.0	1.1084269734424905	-3.0251472536879	-0.044407716981689487	0.0	-2.1087794344905726
ENSG00000240399_rs11168371	0.29592152620648304	0.04704299625748998	0.29592152620499246	0.0011613620291750504	0.12047432126697999	0.9999970309172341	0.0	0.20461729219924765	0.0	0.0	0.0	0.15237419725856335	0.0	0.23867678529438172	0.0	0.13307789988719687	-0.17806069488706178	0.0
ENSG00000214046_rs6512124	0.305091139545866	0.6985355030758469	0.97072328018145	0.783652754144468	0.6991170311734336	0.5925423724296746	0.0	23.474610594466718	0.5151280704884394	3.6568605924562694	0.9991204169695053	0.0	0.5863604322782678	-2.4905097040302304	0.0	0.08926477305136511	0.0	1.5906999102461774
ENSG00000226091_rs11045708	0.06898828036017723	0.0360426379340385	1.0	1.0	1.0	1.0	0.0	14.815037553305269	0.0	0.0	0.0	0.0	0.34963777080890723	2.458352851541961	0.0	0.0	0.0	0.0
ENSG00000170881_rs4870898	0.5740211029560112	0.9682699871687203	0.7105781627222028	0.9682699871958284	0.3066395171114846	1.0	4.070347876618958	0.0	0.0	0.0	4.617529105320612	1.2475719611779106	0.10993675291659118	0.0	-1.1645378480756965	0.0	-0.9669170768113385	0.0
ENSG00000179218_rs1049481	0.36231649440630076	0.16140445626042255	0.36644226715209616	0.3664422671539195	0.6498625970406291	0.9999991591514921	0.0	253.42808834886077	0.0	0.0	87.3067431553393	120.51967209070091	3.0197478301036895	-34.21717192916542	0.0	0.0	-7.014961817161763	0.0
ENSG00000263011_rs409646	0.6098972080778204	1.0	1.0	0.7557349176188936	0.08116459605662607	0.3574934748876645	0.0	0.0	0.0	0.09771810733318746	0.0	0.46397790870810696	-0.005040088234140962	0.0	0.0	0.00786200465826334	0.12579536676826167	0.0898614193432973
ENSG00000203392_rs8028235	0.9999972999160004	0.869686125993311	0.9999974317078262	0.6060584629313365	0.8926370117146081	0.23742982435666138	0.0	0.4938269963077958	0.0	0.0	0.11339919307600625	0.0	0.0	-0.010291725441169778	0.0	0.007993144959657097	0.006074198632106489	0.060566010327472004
ENSG00000263013_rs7203629	0.8070872740901438	0.261111378594172	0.7531117014147138	0.9999973660803798	0.21762893301111397	0.8059327654258475	0.0	0.9447414296003033	1.8676131288986728	0.0024328187352464187	0.0	0.0	0.0	0.16146062799499397	-0.2424086934343068	0.0	0.0654631133265653	0.0
ENSG00000167236_rs854675	0.999999119041272	0.013806663021064258	1.0	0.908406806828438	1.0	0.9053990090209778	0.0	1.2183630901808653	0.0	0.0	0.0	0.0	0.0	0.8000930811302764	0.0	0.008613880120988475	0.0	0.09950581874723646
ENSG00000170876_rs2731320	8.267849993691678E-4	1.0	1.0	1.0	1.0	1.0	33.797844288774236	0.0	0.0	0.0	0.0	0.0	-1.3882576962800848	0.0	0.0	0.0	0.0	0.0
ENSG00000168566_rs2076300	0.3331865006344994	1.0	0.3275122489413341	0.44380403099927956	0.47092899866353577	0.8616753517684701	1.8819672943597385	0.0	1.3991723022837457	1.847126133975061	0.588799236370986	0.7454502364931147	-0.07192850167334472	0.0	1.5585806295347322	-0.18274637863481386	-0.32328550806934725	-0.10756192419509537
ENSG00000169896_rs146296599	0.001784406388944615	1.0	1.0	1.0	1.0	1.0	75.85237562413751	0.0	0.0	0.0	0.0	0.0	2.5918704887999646	0.0	0.0	0.0	0.0	0.0
ENSG00000167232_rs114276250	0.057150528416230806	0.8654759638452424	0.47515781095861775	0.9999982663480136	0.5680234780365301	0.8121693361228821	0.19739604747500486	0.0	3.194778693736866	1.6696313741324575	0.2022453651909682	2.321683135479628	-0.14241941957612955	0.0	1.0573285462427775	0.0	0.2366839998306928	0.19019680562863325
ENSG00000168564_rs78515438	0.7830719413741559	0.5426600572565797	0.1294088050525961	0.10671971333602215	0.1975531325175972	0.5449973356415379	2.332186884356606	0.0	0.5365238861359827	1.239464623019053	0.0	4.093435755058005	0.0	0.0	-9.82316419788754	0.9888758291102259	1.3980178903655456	0.0
ENSG00000238078_rs1389750	0.7350868803261388	0.14207102444513986	0.18868400751677317	0.999998527744312	1.0	0.9999986831744805	0.0061495498689763005	0.1688374960939621	0.06805100128328608	0.0	0.0	0.0	0.0033268982026712786	-0.11526896760710277	-0.11957503571776872	0.0	0.0	0.0
ENSG00000251034_rs6997299	0.68635190901513	1.0	0.5068574064694273	0.34948465431504294	0.9482273040129372	0.4275448488528508	0.0	0.0	3.02241016578788	0.46046647328100127	1.3748483509590481	1.270750502352155	0.007502961213025619	0.0	0.45349655011189466	-0.100453696353721	0.013433819382522878	0.20014613194377545
ENSG00000215375_rs112926042	0.4846404891378011	0.6426662529972307	0.4006842895324616	0.7082895365786469	1.0	0.5678388123901421	0.0	17.884911594289004	0.0	0.373846533109331	0.0	0.0	0.06787963807160173	0.5723393326052416	0.9385933517406749	0.10863150873805756	0.0	-0.43642757443114827
ENSG00000182853_rs4616342	0.9999976814383282	8.842961863875232E-7	0.9999975213533125	0.9999976814383282	0.6960594117394745	0.0585644092149612	0.0	0.7126068624967268	0.0	0.0	0.0	0.02871922560504672	0.0	-1.00925896241868	0.0	0.0	0.12318891616657295	-1.0818168605382688
ENSG00000168569_rs2241908	0.14039823070014745	0.13568641094965717	0.22331722228332063	0.28908733782569873	0.4814989659779999	0.07173983868465694	0.0	2.488215524276226	0.5607343714687898	2.5726290738861373	2.048096050403654	4.524392555483331	-0.23220693146326982	4.599552988668445	-2.357447846453095	-0.18235905637629884	0.0	0.0
ENSG00000241657_rs17275	0.9349327881148821	1.0	1.0	0.3160840435197436	0.24647373532338723	1.0	0.1953510920737929	0.0	0.0	1.7231379128916802	1.09848464495252	0.0	-0.009782503008261223	0.0	0.0	-0.4457466007911034	-1.0678469478544814	0.0
ENSG00000238005_rs16844292	0.0	1.0	1.0	1.0	1.0	1.0	0.6626606725773901	0.0	0.0	0.0	0.0	0.0	-0.36570063117650303	0.0	0.0	0.0	0.0	0.0
ENSG00000002834_rs979607	0.4793853160654281	1.0	1.0	1.0	1.0	1.0	149.31219789363945	0.0	0.0	0.0	0.0	0.0	0.44270224689001775	0.0	0.0	0.0	0.0	0.0
ENSG00000239335_rs1184884	4.296563105299356E-14	0.9651950928638952	0.4733643165072732	0.7875477746095385	0.8990195680325216	0.7819245085298068	0.002168783252659227	0.0	0.0	0.013371831280566154	0.054194658757356365	0.0	0.07955664887829199	-0.04348597373602661	0.07962122625275851	0.0	0.0	0.0
ENSG00000265625_rs7223455	0.24613587612127696	0.7214323285635682	1.0	0.36591808400673576	1.0	1.0	0.11590860651500332	0.2598473105165478	0.0	0.0	0.0	0.0	-0.04835347506851835	0.13595506618663594	0.0	0.04730770352752814	0.0	0.0
ENSG00000170891_rs56007654	0.6308831730456524	0.08272599632153144	1.0	0.6975227638537503	1.0	0.0	0.0	0.0	0.0	0.0	0.0	0.7804966513512169	0.006071508678694488	0.19907308809985616	0.0	0.005774645730064273	0.0	-1.6457919996576775
ENSG00000170892_rs12980600	6.051886129898598E-6	1.0	1.0	1.0	1.0	1.0	34.629545568601856	0.0	0.0	0.0	0.0	0.0	2.0307014821011693	0.0	0.0	0.0	0.0	0.0
ENSG00000227354_rs2296286	0.9999975565862085	0.9999982722455387	0.7778077930325844	0.03179240328068056	0.024377804391495617	0.9973343585165383	0.0	0.0	0.1801514751442821	0.2267174224352092	0.008884629609710619	0.11079109130538489	0.0	0.0	0.12483927007165566	-0.14121856259753557	-0.3161657006580069	-5.341672668565974E-4
ENSG00000227355_rs2572854	0.9304399535096086	0.3342286174877691	0.6250170872522283	0.26829842003606985	0.2985705478508096	0.6276009943712995	0.020323390736753814	0.07476612559965111	0.0	0.0	0.05139577621232949	0.0	0.0	0.0673160442040179	0.0	0.010738053759828697	-0.032770369035796505	0.0
ENSG00000227359_rs12624301	0.43985464989257883	0.6888310851440973	0.8998977226061975	0.7376939763726842	0.11967601426310615	0.6614591147803787	0.012929601069677218	0.16500652178694392	0.0	0.03189435600043388	0.0	0.12354597891036609	-0.013745965190079194	-0.06540166250138596	-0.020469603201088146	-0.008994339266985795	0.05880270523072882	-0.035729501823483716
ENSG00000226025_rs11083532	0.9999987433123387	1.0	1.0	0.027579905253802495	1.0	1.0	0.0	0.0	0.0	0.2416836628333739	0.0	0.0	0.0	0.0	0.0	-0.04145708155098964	0.0	0.0
ENSG00000170889_rs17305311	0.9999994595483691	0.19404410431401886	1.0	0.2197324443171379	1.0	1.0	0.0	978.1700913573078	0.0	195.31746196936768	0.0	0.0	0.0	85.89825820699201	0.0	26.637556974327307	0.0	0.0
ENSG00000226026_rs4146664	0.9099216589279816	0.4934741311847707	0.9754146970905766	0.8764317330959956	0.41919405483020644	0.8663667816923428	0.0	0.2044627966136769	0.0	0.023724135986458842	0.0	0.0	-0.001677870265461298	0.034399599141350184	0.0	0.0	0.011892518869251247	0.0
ENSG00000168575_rs2974348	0.29146785080690907	0.888740308311439	0.17834161264512371	0.9999985251665943	0.6684061685464548	0.6439307476446029	1.0281988229343317	0.0	0.058019281188620646	2.8727493875314343	2.5067048110791306	7.699740237746029	-0.07867554563730027	0.0	-2.1492238878463596	0.0	-0.1765238320083569	0.31086013540245155
ENSG00000253649_rs9969534	0.6756005202476483	0.4497001110688329	1.0	0.11401876930467802	1.0	1.0	0.07668650102308412	0.0	0.0	0.0	0.0	0.0	0.0038169663124638315	-0.062019204848737006	0.0	-0.019939148222674605	0.0	0.0
ENSG00000167244_rs11042596	0.6474157357593723	0.1404283250115148	0.3157241244803394	0.3157241244803394	0.5137615474983608	0.999999157782484	0.010279525543900558	0.0	0.0	0.0	0.0	0.11591312508115179	-0.021319137717847696	0.20676062260556885	0.0	0.0	0.03918121469538495	0.0
ENSG00000226029_rs1877623	0.16035473476292017	0.21330868543666237	0.5579525049426737	0.05845543122269947	1.0	0.30906614701095514	0.08276507675073015	0.0	0.0	0.3896688822032936	0.43938163205128733	0.6679796427272912	-0.0799027700617368	0.6186587937209411	-0.5241133595477271	-0.15952014322440486	0.0	-0.30325979326586344
ENSG00000239332_rs150821804	0.6012096782810833	0.25597201584133245	0.1555939881424474	0.2410633523082143	0.9999980474398692	0.04997653431068827	0.0	0.0	0.0	0.016974407337826465	0.034669729008241	0.026275211979068798	0.0	0.0794631938346262	0.1380727574482368	0.02537994678681355	0.0	-0.19100931267068866
ENSG00000182885_rs4784006	3.273778230883373E-5	1.0	1.0	1.0	1.0	1.0	64.5721938881156	0.0	0.0	0.0	0.0	0.0	-7.7838047477977765	0.0	0.0	0.0	0.0	0.0
ENSG00000253641_rs9969534	0.8483157846537073	0.8013529710298872	0.5382403718635754	0.5148684457459523	0.46968830208809664	1.0	0.08081854253298752	0.03528569300858605	0.0	0.022658261136957653	0.0	0.0	-0.0035984022464357096	-0.042000679738684876	-0.09319039132351309	0.017277284261797785	-0.03145803638717677	0.0
ENSG00000181555_rs6808742	0.4129288042706627	1.0	0.42796275879512136	0.9999977045568371	0.1381685046345098	0.5942355989542611	16.08988327963956	0.0	16.86347599248726	0.0	9.296205720970617	0.0	-0.3446298816764443	0.0	-7.519679974107763	0.0	3.8434664602525443	-1.6375545637488822
ENSG00000238018_rs1510613	0.7030194830061942	0.946690980361297	0.5135895146379865	0.9999990419113092	0.9034603986516748	0.946690980361297	0.022576139311218938	0.0	0.18486140597744144	0.11507398579695549	0.0	0.0	-0.003035667002016873	0.0	0.11663967270548203	0.0	0.0034174753096500635	0.0
ENSG00000002822_rs34021847	0.3191832827006589	0.40873093884266365	0.9999976496258801	0.03017705656801728	0.0762712964442892	0.3284721328796292	0.0	46.271265743201816	0.0	13.890415466290321	0.0	10.989650535114581	0.0	-5.837094893254561	0.0	-3.2866558791041567	6.333077165746794	-0.9698120976182342
ENSG00000241666_rs1229396	0.9999981950076332	9.946113627146147E-7	1.0	0.40613366995887723	0.8312819868467296	1.0	0.0	0.06619668117135845	0.0	0.4300134915433125	0.0	0.0	0.0	-4.050087803496235	0.0	0.350605568106535	-0.07612929289459346	0.0
ENSG00000266947_rs11080324	0.7857372037962064	1.0	1.0	0.06769759709908674	1.0	0.5465230279781426	0.09438156446101023	0.0	0.0	2.5800505173409087	0.0	0.0	0.010753611670875622	0.0	0.0	-0.16602567196458448	0.0	-0.14253025086942378
ENSG00000228692_rs1572434	0.19540364173472213	0.7113535703490328	1.0	1.0	0.9999965025316887	1.0	0.0	0.3689878572693723	0.0	0.0	0.0	0.0	0.026630972250078634	0.0181382815338575	0.0	0.0	0.0	0.0
ENSG00000228696_rs150675545	0.9999988677808296	0.22495304643308023	0.3329199107479618	0.004187049534300047	0.6174857946761031	0.9716916253924188	2.639837605921728E-5	0.65560844682875	0.0	0.11438150724121131	0.0	0.04265539981854378	0.0	-0.2771895932602415	0.2591585317358814	-0.19058288121547778	0.0	-0.11104100605871095
ENSG00000228695_rs12443580	0.9999987379844696	0.0	1.0	1.0	1.0	1.0	0.0	1.5056540230134263	0.0	0.0	0.0	0.0	0.0	1.797576424720997	0.0	0.0	0.0	0.0
ENSG00000170899_rs384505	0.24195899864684667	0.09192862157925197	0.7301372971395985	0.4677790634039919	0.26188636068136195	0.12077335007935408	0.0	0.04320738892250191	0.2575911098424485	0.018719137498184418	0.38155090780695144	1.3738391267445798	0.0	0.3058394109235315	-0.7218782440893625	0.0	0.0	0.27160222483913543
ENSG00000254966_rs12282271	0.6740592715014886	0.6938565132177487	0.34731125113299754	0.2854696182752515	0.34997871395781255	0.4799225136660429	0.0	0.02178686413941007	0.0	0.0478780351550484	0.006303621251492193	0.11181042890385874	0.0076251535391042196	-0.05520524349216722	-0.11108118934646688	0.0	0.0	0.0
ENSG00000167258_rs67466585	0.5476632567997595	0.4966912179391255	0.6355285408810945	0.999999346403997	0.2206341643229629	0.7596725924103023	12.537024669518866	0.0	6.274536300420813	1.4596842067129083	6.847434796743327	3.324408639735383	-0.10427911948177772	0.0	-3.025975216980432	0.0	4.864524982115077	-3.4035590169893126
ENSG00000254965_rs10898080	0.5150244781609544	0.040473267207436936	0.7441032800956935	0.6044635863237903	0.6751778640821935	0.6956849771552366	0.0	0.11927908125408732	0.0	0.007381252091597661	0.019513936319609262	0.013840335471258385	0.0	0.14929914950085824	-0.09637206128435669	0.0	-0.02991430998751577	0.0
ENSG00000167257_rs509565	0.7307136058194857	0.13730375786476845	0.08462028415203504	0.8920211796789088	1.0	0.08850819489743689	1.460742993497225	0.0	0.25170383616163633	3.29413339145098	3.4269540133670224	1.7063927473078544	0.05063624642901192	-2.0939659409617604	3.4534406173488423	0.03533498489059561	0.0	1.3319925016022192
ENSG00000253636_rs2291219	0.5020113703037963	0.661307449527598	1.0	0.4311460270904647	0.5524011875210348	0.3681700514423577	0.05783792620215736	0.0	0.14836812299837132	0.17614808184941427	0.14894426719640083	0.3535031423947423	-0.03202620447477198	0.29318352544501314	0.0	-0.006613667240398151	-0.07558767119995731	-0.03183912469429202
ENSG00000182870_rs6598204	0.9999979365844395	1.0	0.18075834251188627	0.04851795249009394	0.3975143480429799	1.0	0.0	0.0	0.07822949513396621	0.2742454106133314	0.0	0.0	0.0	0.0	0.36978692495676263	0.060785231653774835	0.04308992557711517	0.0
ENSG00000182871_rs2236472	0.0	1.0	1.0	1.0	1.0	1.0	7.85115494078347	0.0	0.0	0.0	0.0	0.0	9.42582021287022	0.0	0.0	0.0	0.0	0.0
ENSG00000182873_rs2503699	0.8286918212303762	1.0	0.023825597448437708	4.865785954107915E-4	1.0	0.8618558257428535	1.834691836923493	0.0	0.0	0.6591945521457026	0.0	0.0	-0.016310849803994245	0.0	3.034041758917224	-0.7103846604204325	0.0	-0.05393914975885647
ENSG00000241679_rs11919563	0.9999975514917738	0.9999981636188304	0.5313858026728304	0.9999987757458869	1.0	0.03501726127756832	0.0	0.0	0.403946310224527	0.0	0.0	1.8382877796663395	0.0	0.0	-0.14099564676240975	0.0	0.0	0.25354955350195285
ENSG00000240344_rs2136600	0.3070946245849283	0.0965733150830238	0.8747892235394166	0.16856802291960793	0.3295595090624326	0.037475090238802244	0.20002472792313744	0.0	5.242790784098856	1.2924985845584458	0.07001063844430852	1.2572483323541659	-0.10705238683916954	1.5607151588066315	0.29247272957960796	0.3328556303335597	0.525817588853186	1.4184287004765241
ENSG00000180233_rs11979716	0.6974224099171022	0.41255577222395	1.0	1.0	0.78223470892745	1.0	1.3615569283228064	5.948980593079886	0.0	0.0	0.0	0.0	-0.16992377951384877	2.708934062852605	0.0	0.0	0.19167044174071332	0.0
ENSG00000179242_rs62206314	0.9999991334751891	0.6034705228822845	0.7966115460635663	0.16144703753577672	0.787885341349997	0.35392819783500307	0.23375785800303983	0.0	0.0	0.06645476956468901	0.0	0.0	0.0	0.0	-0.24442527806784575	0.07456433899958945	0.040652741527232354	0.10070519516051131
ENSG00000241678_rs12796727	0.9063270240640189	0.8229490022396027	0.4940911076984732	0.6403679262091029	1.0	0.8418084913736755	0.012810563060940023	0.0	0.0	0.04737078898990929	0.22190761626748678	0.17187850911976554	0.0025246049813180955	0.0	-0.1084529867332872	-0.011362807167783522	0.0	-0.0031783350007312154
ENSG00000227372_rs2298222	0.05707562779990105	0.8269821467514489	0.5559670593856152	0.2885884186387424	0.8269821467514489	1.0	1.0781930441497616	0.0	16.05302947734746	6.621926404171441	0.0	7.3587441664621185	-0.24748688500037347	0.0	1.7678673564748322	-0.37447234210887703	0.0	0.0
ENSG00000167261_rs7196160	0.003492521607615595	1.0	1.0	1.0	1.0	1.0	67.15557367432511	0.0	0.0	0.0	0.0	0.0	-2.990558841036146	0.0	0.0	0.0	0.0	0.0
ENSG00000227373_rs10912733	0.9999979895077967	0.5780320918550741	1.0	0.44233771003267464	0.4136220818721632	0.3937198040287233	0.0	0.18818025476451986	0.0	0.006177891167184501	0.056165240952661524	0.011456840561253928	0.0	-0.0307998684446264	0.0	-0.01482850329334568	-0.0332568701390056	0.044289064866873666
ENSG00000266970_rs7215542	0.28077096720619454	1.0	1.0	1.0	1.0	1.0	0.07107522444620969	0.0	0.0	0.0	0.0	0.0	0.005999164027071387	0.0	0.0	0.0	0.0	0.0
ENSG00000227370_rs2743454	0.9999982809273328	0.7759099160991795	0.5138754446165175	0.18262576558250843	0.5755486448572946	0.18354117603323528	0.009786399764273401	0.06845765019528056	0.0	0.3410321631853592	0.0	0.0	0.0	-0.04262574120294734	0.0	-0.06633497327166883	-0.04233268480102357	0.18592462329315126
ENSG00000266972_rs9900563	0.29890773891079114	0.905262524362935	0.9999979536769714	0.9052625243848372	0.807174421954614	0.036427162856189965	0.0066862296665215586	0.0	0.0	0.0	0.05400194226966496	0.027049816155443697	-0.005945100830739277	0.0	0.0	0.0	0.005624397889248713	0.09501966187770829
ENSG00000254999_rs73117481	0.9999989735707411	0.0029487250999237213	1.0	0.2613936091439476	0.9999986748855247	1.0	0.0	177.36056883783442	0.0	1.5449867295597666	0.0	0.0	0.0	10.52600233252811	0.0	2.6468554572396683	0.0	0.0
ENSG00000254997_rs2096806	0.8121499989340374	1.0	0.1855695235653526	0.36964805877255713	0.8443587100820307	0.27943290289012246	0.0	0.144532993696651	0.08140630109706944	0.035605429119710416	0.02208253530345572	0.020409156674882106	0.0	0.0	0.1775750897825337	-0.020524629696235242	0.0034396862013263826	0.05369276409797508
ENSG00000012822_rs11170659	0.922716050152064	0.9999989010339424	0.7007721410907732	0.9999987310233016	0.11764595900377439	0.9999989010339424	49.230938594585616	0.0	5.507357541579123	0.0	0.0	0.0	0.11021419378529945	0.0	-8.700922407433383	0.0	7.3084999547569645	0.0
ENSG00000168594_rs62334412	0.9999988465270264	0.9999993340420682	9.474968379763471E-5	0.9999982380409288	1.0	0.9999993340420682	0.0	0.0	0.449665003315376	0.0	0.0	0.0	0.0	0.0	0.3702429107827024	0.0	0.0	0.0
ENSG00000167264_rs2418736	0.40455179084559467	0.0014766383399245075	0.8418872031041387	0.9999979385686064	0.9999985423478827	0.9999985423478827	1.595283115548729	28.13364416425669	40.79247856587681	0.0	0.0	0.0	0.45719968578529896	-13.843269474493178	0.9741349960132676	0.0	0.0	0.0
ENSG00000253669_rs1991928	0.8445984144454316	0.11388723522495481	0.8445984144291966	0.25372141255719816	0.9999989152990968	0.24163704068918057	0.0	0.257418816216809	0.0	0.0	0.33458490272289887	0.0	0.0	0.12758806349926347	0.0	-0.03117398951543036	0.0	0.10722876396027736
ENSG00000179241_rs11033364	0.8861291981528684	0.541193506596236	1.0	1.0	1.0	1.0	0.2735269479326495	5.662573719323152	0.0	0.0	0.0	0.0	-0.013663473307620595	-0.43930909115330835	0.0	0.0	0.0	0.0
ENSG00000179240_rs11236795	0.6223027478339684	1.0	0.18786164401494554	0.7186619350715284	0.6878089382449832	0.31904717901398694	0.02660297282111473	0.0	0.2706554484830901	0.45897387889349983	0.08036436066680547	0.3669632608064157	0.012859208537336266	0.0	-0.7181124952961642	0.028342651045792092	0.05901972095018519	0.21316935671781334
ENSG00000254995_rs35882666	3.3414438689516324E-4	0.8669023686314479	0.8669023686314479	0.9999977664952399	0.5266341355336492	0.5770354845011054	0.9364526188441323	0.0	0.0	0.5650603338399428	1.0582672055437763	0.0	-0.2772004452699542	0.0	0.0	0.0	-0.26613814856804097	0.22792796899304238
ENSG00000251002_rs72692620	0.24020510171909892	0.8007500054180574	0.9999988406923725	0.9999986613468583	0.8894019071211375	9.262178813636002E-4	0.0	1.7695979647710576	0.0	0.0	0.0	2.0364017339808376	0.04262258318607372	-0.08609304006556574	0.0	0.0	-0.022762410789815276	-1.1493494869896181
ENSG00000239353_rs34259535	0.025878793770508057	0.01112941373611065	1.0	0.7607965890241765	1.0	1.0	0.0	0.0	0.0	0.0	0.0	0.0	0.06857479726659658	-0.6631159534347476	0.0	-0.009602911333223529	0.0	0.0
ENSG00000180228_rs3731756	0.929853835688379	0.7252982638634038	0.8622815436846898	0.7447891196923783	0.592829795116812	0.7753825018596208	1.394264121888702	2.3938443103125766	4.617699463908749	2.3874395862660687	2.396511621781725	2.1096098887101844	0.0	-1.0585484108426728	1.5662502207184867	0.0	-1.2511707070605695	-0.43158447062958283
ENSG00000251000_rs10059138	0.5324604835433031	0.10243704810714271	1.0	0.2901568704396674	1.0	1.0	0.05140842328927183	0.454292331937858	0.0	0.12466453258753886	0.0	0.0	-0.02203553335055473	-0.5020945960245958	0.0	-0.04610883520217131	0.0	0.0
ENSG00000240356_rs55740782	0.04921541660485029	4.54081217071689E-13	0.5414758377087762	0.4716838949142452	0.15797286983778247	0.39165605022711825	0.0	0.9288931898496287	0.0	0.23998605320882754	0.25651949635570065	0.0	0.13041872529879187	-4.712412580126089	0.0	0.0	-0.48983131199707686	0.0
ENSG00000179253_rs6089489	0.0060292341325700605	1.0	1.0	0.4641476928394387	0.47735277693282274	0.5851679063451742	0.0	0.0	0.0	0.1752493508978136	0.0	0.34695759789228947	0.03811697100108308	0.0	0.0	0.03005878681966684	-0.05435424124742975	0.07080173494496388
ENSG00000167272_rs79749098	0.9928709592705561	1.0	0.8452165959278695	0.2716952327712604	0.13817301275967053	0.573800297000681	0.0	11.117138618638947	2.60709534632044	4.471675413196598	0.2950846971891905	6.6536966451015	0.0	0.0	0.5180713795342222	-0.44154646628838107	1.1534464160479487	0.5869500275149475
ENSG00000240350_rs13403656	0.9999987202395467	0.6054768160048396	1.0	0.09665706574462918	0.5698428746198536	1.0	0.0	0.28157116665806553	0.0	0.0	0.09603040136751971	0.0	0.0	0.04638707711607702	0.0	-0.05444708076448145	0.0443412103989946	0.0
ENSG00000226057_rs12017205	0.2694117205768529	1.0	1.0	0.6274168007956717	1.0	1.0	0.0	0.0	0.0	0.19875634040289455	0.0	0.0	-0.007024298212103373	0.0	0.0	0.006552463109958289	0.0	0.0
ENSG00000226055_rs113154888	0.24210621666420762	0.35147454435424463	0.46370534344959613	0.4147939859238806	0.5396448911215725	0.6147535157265458	0.0	0.0	0.0	0.05342589555518099	0.10747865140548603	0.04635180933310366	-0.016193399901150336	0.14438641326496532	0.0	-0.021330576971675036	0.0	0.0
ENSG00000254986_rs4930378	0.9820376338026484	0.0011701085846091974	0.9999988878793734	0.9820376338944239	0.2750780696874835	0.17979566493597965	0.0	28.49238805867312	2.3042853002313217	0.0	9.867975545326527	12.264037476048783	0.0	6.072035306958016	0.0	0.0	-1.1753430705462942	-2.319344535089779
ENSG00000214087_rs7214125	0.9999994915877098	1.1210169664810365E-4	0.5954416877199495	8.010292278302078E-4	0.23375049523544067	0.34707156772408865	0.0	7.868542452410441	0.0	1.6542936577720833	0.0	1.0520033857868123	0.0	5.979020367380644	0.8883148429943698	1.679364396614683	-1.2106981246204933	1.540077249143897
ENSG00000240522_rs10415009	0.17040407622850506	1.0	0.5712877235850626	0.29702541178688646	0.029959600359697802	0.37947147411676585	0.030534946731848533	0.0	0.0	0.0	0.0	0.0	0.009120356978740089	0.0	0.0490919678613012	0.01993286299853136	-0.08419056251219698	0.05904576515357981
ENSG00000180376_rs7612464	0.24484139985664133	1.0	0.9399748554457127	0.9828560445297027	0.4803421936767872	0.05465648855843397	0.5030262661465679	0.0	1.3468798269144477	3.3533124175404194	0.0	1.677996561346605	-0.1632356216249717	0.0	-0.2375326700445463	-0.008382704141834788	0.4391108055543456	-2.2012425240375424
ENSG00000216895_rs7777899	0.029577887317236762	0.010181740847559184	0.6265365782396699	0.41017977389263116	0.2528298850867242	0.35758849564317063	0.0	1.1872163752983083	0.7392901264611694	0.3901780448002025	0.12531172475529198	0.2893088236824667	-0.10803026759998503	1.4118079042681055	-0.5095340233066343	0.0	0.0	0.0
ENSG00000241852_rs11778693	0.5743950997131095	0.6783471112758123	0.1043318709746971	0.2680916129973112	1.0	1.0	0.5316707362401745	9.8837886745454	0.0	1.2265185292571745	0.0	0.0	-0.0928517886393604	-0.6014198950022802	-2.2071836025344598	0.2560329775726312	0.0	0.0
ENSG00000238206_rs529	0.004135677525811232	0.3767876483689011	0.003050774040230908	1.0	0.9999973764727094	0.9659884083655423	0.08800259356462199	2.5044141851834185	11.866377709412134	0.0	0.0	0.0	0.33834418822423923	-0.8900307166783882	-3.0353159856835084	0.0	0.0	-0.01660118393848285
ENSG00000179388_rs13264182	0.5114129015257691	0.056613003534589534	0.07466138845023895	0.47430540750081074	1.0	0.47430540750482775	0.0	0.08593129847083171	1.4833420740978538	0.0	0.0	0.0	0.015549464802515038	-0.5852757868752374	0.8594690224986113	0.0	0.0	0.0
ENSG00000215568_rs4592945	0.9999985383753287	1.0	1.0	0.3267532023597248	1.0	0.0	0.0	0.0	0.0	0.0	0.0	0.18581871963119626	0.0	0.0	0.0	0.006717897817599469	0.0	-0.16167806098382076
ENSG00000178057_rs7639370	0.9999979492202382	0.8380817266086527	1.0	0.14254139072166283	1.0	0.25354101351599634	0.0	56.10643885594222	0.0	4.492686613444431	0.0	0.0	0.0	0.4754942290660561	0.0	0.9346290859325154	0.0	-2.2595792344527683
ENSG00000180370_rs2084386	0.008666838430838486	1.0	1.0	1.0	1.0	1.0	44.90964880850667	0.0	0.0	0.0	0.0	0.0	-1.908614123091511	0.0	0.0	0.0	0.0	0.0
ENSG00000166073_rs12901700	0.2582394514987467	0.9973330163051437	1.0	0.6624808635604322	0.8805282967368266	0.7543265519391993	0.004513724962291169	0.09347703603198526	0.0	0.015366419221435779	0.0	0.0723907778164293	0.01120646366786284	-3.106995600727502E-4	0.0	-0.005722366306631034	-0.0035057537938581016	-0.014369122800976639
ENSG00000227550_rs361446	0.6897062223007455	0.14891812189346199	1.0	0.3160539343769029	0.22478894604936916	1.0	0.015898449795738408	0.0	0.0	0.016561654632192235	0.017068141863972916	0.0	0.004473130278502756	0.15314949078122253	0.0	0.030842918446642147	-0.07603785226633987	0.0
ENSG00000227557_rs34191337	0.2035597094256466	4.517655986558955E-4	1.0	0.5755152315758122	1.0	1.0	0.0	0.0	0.0	0.0	0.0	0.0	-0.011893768923291335	0.2152294691052867	0.0	0.003577577525096333	0.0	0.0
ENSG00000252516_rs6693807	0.08998692026121391	0.25309221695227924	0.349627043633992	0.36847559452513046	0.9999986624734436	0.12937399718553877	0.0	0.0	0.0	0.0	0.06394488977613165	0.0	0.016413056546608296	-0.13832030975636025	0.05819040884440966	0.0	0.0	0.04258087739637381
ENSG00000253846_rs9324851	0.6810144423898539	1.0	0.6069893312744037	0.6033844652889527	0.9712734979641734	0.4713612710753776	0.0	0.0	0.16697854856077865	0.0	0.00710904264255749	0.37712042985730687	0.0016567038605042213	0.0	0.06157854398209509	-0.0067188149640657	0.0019009312164665775	0.034220991553145924
ENSG00000228889_rs9513582	0.999998010443074	0.737223132992693	0.3106302887374025	0.02724935193713862	0.104730294511313	0.2898357391811436	0.0	0.5247956092763951	0.08790912486678677	0.11044247047139048	0.0	0.0	0.0	-0.023953623463452974	-0.04787150810922649	-0.08065311650920891	0.1270165952161434	-0.00558100586312548
ENSG00000178053_rs12494750	0.9999994001219495	0.38883884372968014	0.48768595916735047	0.5824760410065342	0.5341152172569863	0.07915170768084989	0.0014751631744962272	0.03229154924643295	0.0	0.017084916872186624	0.26282419726793427	0.299428085502055	0.0	-0.13696125539708995	0.0	-0.016154461856887063	0.0959787516363447	-0.2489964979981247
ENSG00000238201_rs7562531	5.672810570428455E-4	0.042733532224689674	1.0	0.7762378284121768	0.7530747762751147	1.0	0.0	0.0	0.0	0.02888890176836672	0.08857864046462993	0.0	-0.12681087575944908	0.5905867951459597	0.0	-0.02236171862673239	-0.05325536541287478	0.0
ENSG00000180389_rs35363692	0.9999983522839935	0.0968359007378522	1.0	0.9999987830810804	1.0	1.0	0.0	0.7356030951651961	0.0	0.0	0.0	0.0	0.0	0.06441652481718349	0.0	0.0	0.0	0.0
ENSG00000154079_rs2691505	0.7792328021440205	0.910791449044157	0.9780150210941058	0.9923776245468747	0.37630301264934063	0.8192804810724004	0.011925856167561108	3.3218590039062823	0.0	0.52919849823866	0.0	0.22549682055391707	0.017625026519444174	-0.0709740816308873	0.0	0.0	0.1258808958318974	0.06388222055967972
ENSG00000179397_rs3003310	0.7811972694971314	1.0	0.7858774760701737	0.3765116804420684	0.348682379501697	0.48144227751421453	0.008512512870508077	0.11994503595011549	0.1716991412113545	0.045070657366922943	0.08734025368606292	0.0	-0.003126350388023688	0.0	-0.08685631340588579	-0.0301125443509537	0.07722355288949409	-0.044480232285655015
ENSG00000215559_rs7282829	0.7599879064364589	1.0	0.8440212126670463	0.9999979410704868	0.7820169848793442	0.004283837764321841	0.0	0.0	0.10104876945690225	0.0	0.0	0.2558444069092291	0.0017465420892381252	0.0	-0.04480474900889655	0.0	0.015202714302286074	0.21855493764328165
ENSG00000180385_rs6442146	0.31015689436921845	0.6506944377587023	0.7180705532174401	0.45588833055725186	0.7503082843264017	0.02083156917892437	0.031157603313497262	0.0	2.0734525447561643	0.38033287856128595	0.165640082313018	0.0	0.03737470439973729	0.0	0.0	-0.050813045663224816	0.0	-0.49610551580083323
ENSG00000214226_rs117486106	0.19028364775404383	0.6781616141941027	0.4603740354785667	0.017640671849128653	0.14367112976800867	0.6420611236448548	0.11898030940081948	0.0	0.8857000475746143	1.2374124687132153	0.0	0.0	0.0	-0.6822174939784944	0.0	-0.3234148517493036	0.0	0.5752386792991872
ENSG00000240535_rs4865910	0.9999970329908091	1.0	1.0	1.0	0.9726262713490715	0.3515633741043559	0.0	0.0	0.0	0.0	0.48142210203410685	0.6372134202937512	0.0	0.0	0.0	0.0	-0.001994040364921217	0.10322106286712825
ENSG00000253829_rs34884634	0.9999975969167831	0.9085117359827976	0.9981460748166141	0.9999989031475954	0.9714415475775648	0.406854248744549	0.0	0.4641177746222337	0.0	0.0	0.0	0.0	0.0	-0.009447117287434232	-3.3720372285021827E-4	0.0	4.940790897356074E-4	-0.06191966575282287
ENSG00000226233_rs737550	0.6515573613316588	1.0	1.0	9.00390872971002E-14	1.0	1.0	0.008083220633687086	0.0	0.0	0.031913847681009896	0.0	0.0	0.0017333924454980896	0.0	0.0	-0.05493575378169659	0.0	0.0
ENSG00000011523_rs2080385	0.32993946093204474	1.0	0.21628351360828613	0.17673322413574988	1.0	1.0	1.712056267528944	0.0	4.695600523522998	7.689332074815299	0.0	0.0	0.1426696410270643	0.0	-4.421338170597955	0.5953531504057777	0.0	0.0
ENSG00000253831_rs74116979	0.9999991597267341	0.9269895065586863	1.0	0.6540363687962651	0.09878771709996814	1.0	0.0	0.39509298467356474	0.0	0.0	0.0	0.0	0.0	0.00728604800913913	0.0	0.005812814564047802	-0.09800791936213661	0.0
ENSG00000166086_rs647837	0.6731033821353408	0.6608628027080385	0.32251916092632593	0.03716499133819218	0.4537590361600251	0.7462180678155279	0.494507148034541	0.0	7.591229951380585	1.3554020741854798	0.0	0.0	0.0	0.0	3.3805893022353533	-1.1154846671443095	0.5145647432508166	0.0
ENSG00000239556_rs118060976	0.5492188348000515	0.16502629350341447	1.0	0.23043118579598365	1.0	1.0	0.04550754311682795	2.0392020122222	0.0	0.0	0.0	0.0	-0.032656555885401395	-0.6846388661733054	0.0	0.03221128033121868	0.0	0.0
ENSG00000241878_rs5753741	0.0	1.0	1.0	1.0	1.0	1.0	50.750425046638235	0.0	0.0	0.0	0.0	0.0	-8.285783604910925	0.0	0.0	0.0	0.0	0.0
ENSG00000238227_rs4842103	9.299944512513036E-4	0.011616832826031431	0.9263371933127726	0.9999985703408389	0.5984763546355594	0.44079469019912454	5.0228822460270255	47.562908690901814	0.0	6.103575442710132	11.613605479818055	23.807337175464454	2.9315468292400717	-21.51882503213785	0.0	0.0	1.4873056092665367	3.0190477046463555
ENSG00000214212_rs140789286	0.15524334326313716	0.08907478448944095	1.0	1.0	1.0	1.0	16.288346374240337	0.0	0.0	0.0	0.0	0.0	-7.598096367752807	75.52707347378517	0.0	0.0	0.0	0.0
ENSG00000180398_rs34653836	0.7672908311394653	0.6003110704743913	0.945804065610233	0.9757790675609257	0.3922935740288026	0.2065170482371006	4.522077326813065	0.0	18.253755014717115	1.357698250404807	3.1893587094150844	0.0	0.07666385581517765	1.0030123201918697	-0.3701751110527582	0.023985235228012866	1.3073804053098375	2.1437812889013723
ENSG00000239557_rs1546737	0.6187567493840099	0.7995244149265086	0.39265443763797225	1.0	0.8911372555587009	0.9999985790123724	0.01860025396516451	0.33888480383669994	0.0	0.0	0.06572374661147597	0.0	-0.009122179452391981	0.04326970719344848	-0.13157127830363693	0.0	-0.007217885467513818	0.0
ENSG00000154065_rs1711463	0.9109429028107613	0.9982562068580635	0.8548404873973536	0.8945666027151351	0.6700223953536808	0.24749023307443507	0.009741033653525053	0.0	0.0	0.054098036865594674	0.04159108117795634	0.027887703469180774	0.0	0.0	0.0	-0.003852822296448912	0.0207971592670483	-0.05815360586305829
ENSG00000178078_rs60010631	0.9999983531684933	0.6783546402475313	0.9999990492013863	0.04765950958037535	0.9999990492013863	0.6903421992416732	0.0	0.21706860789196114	0.0	0.5333773555696434	0.0	0.31751548370007104	0.0	0.06720910130082916	0.0	-0.08243887528090307	0.0	-0.06517317648219942
ENSG00000142082_rs11607019	0.06827857814808602	0.18142431967976214	0.3439887933810485	0.02440377624152168	1.0	0.46644131813888656	0.8843188095209217	1.8006018579993717	9.673552397567173	5.612961129233638	0.5330695197934565	6.354882202519627	-0.5884141936869806	4.45702121913513	-0.5557578474289135	-0.8957852477839108	0.0	-0.7265772239283456
ENSG00000023516_rs9562397	0.23381380181415123	0.4662488043370956	0.656132203555319	0.06793269337988672	0.44982701403078007	1.0	1.7488619327830444	0.0	21.557921836772273	0.0	3.765273786336685	5.135900286900029	-0.21273746065449026	0.0	-2.3722084760504707	1.080472217690899	-0.9469672428109555	0.0
ENSG00000253865_rs6887230	0.9999991371651757	0.03993297406171781	0.9999984246863445	0.49120474880178877	0.9999984246863445	0.4468870208854874	0.0	0.03992790369123371	0.0	0.23675672697640715	0.0	0.0	0.0	-0.16302095328631455	0.0	0.015699862881899583	0.0	0.03852022147055235
ENSG00000142089_rs7942247	0.9999986083818262	9.083148913013872E-7	1.0	0.9999981779441086	1.0	1.0	0.0	430.5441986792184	0.0	0.0	0.0	0.0	0.0	474.4568743698556	0.0	0.0	0.0	0.0
ENSG00000226245_rs66867577	0.8104702630973161	0.644089180863579	0.5254136731647217	0.019997840966987646	0.21880609344605784	0.4856323619942545	0.0	0.0	0.0041679201969620615	0.08148431848814822	0.0	0.11771051360160042	0.002044297760669557	0.0369927175899998	0.10961950553719225	-0.06100571734665424	0.058556777940276965	0.043807439083181285
ENSG00000155393_rs8052492	1.435215686890201E-4	0.08460126124163947	0.94771130082151	0.6041787159137391	0.999999127584549	0.12017315354284253	0.0	32.303181322152355	0.0	0.4770212485065639	0.36718299520634623	0.5441836864760993	-0.6390172996148924	-3.096049139159071	-0.17167170327538223	0.3114876920669404	0.0	-2.392265729945711
ENSG00000264508_rs12139563	0.3537743724071478	0.3082292926469322	1.0	1.0	1.0	1.0	0.17394549022364827	0.0	0.0	0.0	0.0	0.0	0.024057934120712013	-0.24085594617772585	0.0	0.0	0.0	0.0
ENSG00000178074_rs1509835	0.9999980621232943	0.9439159023481349	0.7548539821553233	0.7432707726516354	0.22069601088357538	0.17257246482511024	0.5749153505849517	0.0	0.0	0.14466779663347742	0.8020270097221379	0.48036743319489106	0.0	0.0	-0.4417059239899365	-0.08055050417688554	0.6014600788616445	-0.8801948195040773
ENSG00000178075_rs9883363	4.107825191113079E-15	1.0	1.0	1.0	1.0	1.0	0.990532465706032	0.0	0.0	0.0	0.0	0.0	0.3013288763855478	0.0	0.0	0.0	0.0	0.0
ENSG00000241889_rs13087470	1.034072827366117E-11	1.0	0.4784077381885299	0.9999978853564099	1.0	0.7722188383025864	0.12802694260011943	0.0	0.0	0.0	0.0	0.0	0.07992767674591984	0.0	-0.20004735133335247	0.0	0.0	-0.037989689100102836
ENSG00000215533_rs2832258	0.024841564309634023	0.7857945291628781	1.0	1.0	1.0	1.0	0.15652994440862847	0.0	0.0	0.0	0.0	0.0	-0.0916946528783703	0.044647695825835096	0.0	0.0	0.0	0.0
ENSG00000154059_rs628674	0.32958169692435235	0.31269893567422524	0.40941910728472064	0.43722863752340624	0.3551903329394521	0.5253242214344748	0.7468443019618732	6.021214167802297	0.05815448342338673	0.23002878505711602	1.0197600418533932	1.1389108209507415	0.05355144769508543	0.0	2.305355149058035	-0.2990757553625636	0.0	0.0
ENSG00000239569_rs74426616	0.9999975259681873	0.14975390483007955	0.19343942879730658	0.5179913832709651	0.9509785230957583	0.9509785230957583	0.0	4.398147400557642	0.8118234054135581	0.0	0.0	0.0	0.0	1.837457663982971	-5.67056493492603	0.38504905759996566	0.0	0.0
ENSG00000216863_rs7776213	0.5033072670485603	0.7027620345837281	0.7362660582850538	0.011933367019119845	0.999998859277224	0.999998859277224	0.0	0.39526196290583615	0.8527255078444708	0.0	0.0	0.0	0.005615447007724041	0.0391120800665225	0.08337605591058193	-0.0709111002257952	0.0	0.0
ENSG00000204882_rs7823363	0.9999986172539178	1.00343941851877E-4	0.9999990222508687	0.9999994354962758	0.3762251823995433	0.054224414024103496	0.0	0.0	0.0	0.0	0.0	0.09269669961246117	0.0	0.41703557270340536	0.0	0.0	-0.11077824987319258	0.33193845145769707
ENSG00000226252_rs10437097	0.9592135435655064	0.6120093517588787	0.8525951686101843	0.9999987835067362	0.8893959613593493	0.6656580437388491	0.025825286097975304	0.3342948369737002	0.0	0.0027450758788937083	0.0	0.0	-0.004018072991479819	0.11641998389951506	0.0	0.0	-0.01059676039494717	-0.03874587350605071
ENSG00000010219_rs2286576	0.5324300466756371	0.9999983523427074	0.21347543581672235	0.558016310452561	0.4138932880421915	0.45230080009762597	0.0	5.266131988886081	10.815574856492269	1.0176794841544636	0.28117671131685185	0.0	0.0	0.0	-1.4728170739574613	-0.020259702416108853	-0.305543331941948	0.4449342424253556
ENSG00000155380_rs10158127	0.3534237658730771	0.706270828214121	0.938724675692409	0.569529788896576	0.2862408031340742	0.40529922542081764	0.9353838334986444	0.0	0.35803801407335767	0.5283146326436478	3.6315628459744977	0.7286685041069948	-0.10086808334545883	-0.36423942932595893	0.0	0.0	0.5979917566074425	-0.6016282068334005
ENSG00000238231_rs10902679	0.04029972869873355	0.17162687399562004	1.0	0.4324504679274448	0.3453587646833698	0.4324527851771619	0.0	0.0	0.024263138495282072	0.0	0.03901977440143634	0.0	0.0235358063646937	-0.15219775115956452	0.0	0.0	-0.03600379065902851	0.0
ENSG00000214279_rs2149618	0.019574208209426014	0.8422702673048743	0.8445847646175623	0.32777351823663203	0.2659008688893887	0.9699021984207267	0.11668295768730372	0.0	0.8339760503054863	0.0	0.2965242959294296	4.531185929373031	0.2256366916909754	0.0	0.0	-0.3123518967480702	0.6741039129225591	0.0
ENSG00000024862_rs12205733	0.009135607463107598	0.06854241591174326	0.9999984440375522	0.5762533942109747	0.9999984440375522	0.9999984440375522	6.474440695486784	10.282165747175208	0.0	0.0	0.0	0.0	1.4578312406095717	-7.917968725603446	0.0	0.1516838819815854	0.0	0.0
ENSG00000143390_rs112766034	0.12802105286784793	0.9204298451674431	0.3694808629061872	0.4718043428974853	0.4931927542547758	0.7596585206628169	0.0	46.61562887940821	69.61381624553037	0.0	7.245885935176513	6.617528668760327	0.4281578594915495	0.0	5.871946318901298	0.0	0.0	-3.627318799317122
ENSG00000129083_rs2597221	0.24494850223575526	0.6766456657467015	0.8154410119712844	0.8087328111832378	0.5405287791595623	0.9999969463099186	12.88126373661549	17.44638561008712	0.0	0.0	21.46177607639836	6.711194797974617	-1.156177799508121	-4.026231931972233	-0.2904466997545487	0.0	1.942125029049747	0.0
ENSG00000227512_rs7029129	0.521217006648272	0.26623988418475675	1.0	1.0	1.0	1.0	0.183224262520395	0.0	0.0	0.0	0.0	0.0	-0.008138641142858975	0.1357118517518428	0.0	0.0	0.0	0.0
ENSG00000142065_rs73040148	0.4948031355312673	0.6983333073497916	0.9999981771411605	0.48103104503449645	0.5942368199762851	0.33590756658775156	0.26334221204217245	0.0	3.6506663356754525	0.8813510874784188	0.651171821861396	1.058081378259447	0.04672790435887804	0.0	0.0	-0.22861768351423656	0.2652246928426244	0.619597198236
ENSG00000143393_rs1780587	0.11290295928284844	0.14334592784375588	0.5326307163426374	0.21477074054258316	0.1464426762697375	0.5375235194845178	19.64847072161574	70.72477067109055	21.66348234692923	10.819560744698562	2.071191881530706	2.269561362435166	0.6361574844541481	0.0	8.278741937020355	0.0	0.0	-9.052946763242394
ENSG00000154040_rs9955228	0.9999979858055698	0.9468199646442811	0.9825630587690208	0.6946415380105229	1.0	1.0	0.0	0.00651191558138468	0.856704360547257	0.08594338272827179	0.0	0.0	0.0	-0.005507166767286323	-0.005154733646062267	-0.012353308731269705	0.0	0.0
ENSG00000178096_rs74874700	0.9999987192527491	0.23778824312791502	0.5380871863395966	1.7309870465354038E-4	0.3767100138128857	0.3216988906233368	0.0	7.508822559606284	0.0	0.0	0.0	0.0	0.0	-7.894297891625047	0.5502947130876207	1.2978079276672332	0.17473209889480734	1.564333085848
ENSG00000117091_rs1126644	0.6090719903302111	0.3983949705245273	0.8602917025588219	0.6780544627334915	0.8602917025539897	1.0	0.021491891053030728	177.5371679280428	0.0	21.815855205492703	0.0	0.0	1.5538515505413546	-23.760217886302648	0.0	1.5627660012887283	0.0	0.0
ENSG00000117090_rs11265461	0.30324312132889664	0.4826336555601334	0.30136935769825746	0.9999983917736661	0.4567378767670065	0.5832057195952653	0.9328629740901796	0.0	40.21284820448741	7.627939538260689	9.770768293320804	0.0	0.346921543019469	0.0	-5.497164845293432	0.0	-1.0895698763541044	-0.9221670195427683
ENSG00000143398_rs182830202	0.41698461296915645	0.8525730989864818	0.3509104848098159	0.9354227128316361	0.12222905599536371	0.8588272880713052	6.927083633735355	0.0	9.635705015052038	1.8205573358147693	0.0	1.5221648600885471	-0.4121835716850012	0.0	-9.815455384958211	0.0	2.587365579358466	0.0
ENSG00000214274_rs9322855	0.9999975491206649	1.670994284053151E-7	1.0	1.0	1.0	1.0	0.0	2.193446572714388	0.0	0.0	0.0	0.0	0.0	0.4602162313349993	0.0	0.0	0.0	0.0
ENSG00000178093_rs77254326	0.5504973796794401	0.35871108346259317	0.35744547934591386	0.002757464771897311	0.7690504766404351	0.36137592482816483	0.2876474159040228	0.07009122244003879	4.069435305385607	1.6016883743922126	0.49388381868789955	0.9411182386845287	0.059232857154322624	0.0	0.0	-0.5071025594237882	0.0	-0.5547221092803121
ENSG00000155368_rs3731608	0.29060890854341614	0.04321096816906156	0.4219354595551009	0.29060890854288013	0.4991922296975736	1.0	0.0	25.694826155339214	0.0	0.0	0.0	5.265516323340862	0.0	4.089410263390989	4.280561362375193	0.0	-1.7644283193013772	0.0
ENSG00000155366_rs75472514	0.9999986628027245	0.2556461332006844	1.0	0.9999981089174775	1.0	0.0031932198988817717	0.0	24.07802296679561	0.0	0.0	0.0	81.43211939869171	0.0	9.320059499365051	0.0	0.0	0.0	-33.38219452978299
ENSG00000154035_rs12953029	0.0	1.0	1.0	1.0	1.0	1.0	27.47935713110363	0.0	0.0	0.0	0.0	0.0	4.801832262591161	0.0	0.0	0.0	0.0	0.0
ENSG00000155363_rs3790598	0.9999993201060072	0.22589252401720172	0.9999995192423472	1.0	0.9999991673033193	0.9999995192423472	0.0	137.87219664422784	0.0	0.0	0.0	0.0	0.0	-5.830388069483241	0.0	0.0	0.0	0.0
ENSG00000048828_rs112058308	0.6540153368328991	1.0	1.0	1.0	0.9463768228615839	1.0	30.59387342336807	0.0	0.0	0.0	0.0	0.0	-0.9369883016167108	0.0	0.0	0.0	0.6263171583705729	0.0
ENSG00000228852_rs2147587	0.74821813845828	0.5302662057164786	0.8902647183685817	0.46047040496847036	1.0	0.2912713476126345	0.035417321947053146	0.0	0.0917921743800614	0.0	0.034168086553773507	0.03287287700457441	0.005646612404428034	0.0	0.048269227748753016	-0.01454135063312995	0.0	0.07603368000074644
ENSG00000227527_rs76825575	0.9199625789799066	0.36121439586236437	0.8642505629046877	0.618133547967993	1.0	0.919962578949092	0.0	0.0	0.0	0.11151426550537476	0.015723981177297456	0.0	0.0	0.07976381393454327	-0.08164185340854262	-0.03315452888006227	0.0	0.0
ENSG00000228857_rs3816384	0.6236075345773342	0.11908180774474397	0.36006226017931786	0.5694231053427855	0.5815711607989154	0.8106226519755173	0.0	0.0	0.10155113023657186	0.07964442404753104	0.0	0.08368331530285958	-0.016943730800991257	0.12730450664797138	0.0	0.012640158666151634	0.02640737853248761	0.0
ENSG00000143382_rs72700822	2.8097505433422043E-7	0.1905067646175581	1.0	1.0	1.0	1.0	5.71007632347604	0.0	0.0	0.0	0.0	0.0	2.9815284252764855	22.651066706350075	0.0	0.0	0.0	0.0
ENSG00000143384_rs4970966	9.33802855374033E-7	1.0	1.0	1.0	1.0	1.0	293.2706277401334	0.0	0.0	0.0	0.0	0.0	9.346871203531782	0.0	0.0	0.0	0.0	0.0
ENSG00000143387_rs3894771	0.6445332090006932	0.010458556986807643	1.0	0.030811538129125182	0.8111486029437861	0.8111486029437861	0.7688498815535195	7.3260067569067	0.0	0.7573873280585153	0.0	0.0	0.08610309565433631	-3.5594462420508637	0.0	-0.4298567573291557	0.0	0.0
ENSG00000215595_rs34249627	0.6406618875582877	0.9902067679434586	1.0	0.6595992046548542	0.9901306932196522	0.15980143925768808	0.008956685881824255	0.08188377959466457	0.0	0.014795397283914028	0.10686130317486665	0.0	-0.008263324239067346	-0.002033017954983167	0.0	-0.011613151649392106	-7.886115171692913E-4	0.06842074219649626
ENSG00000214263_rs34499539	0.9999990751484578	0.31238706272161854	1.0	0.9870524032449963	0.9038546628802717	1.0	0.0	0.0	0.0	0.15738056646731183	0.0	0.0	0.0	0.12042407760676752	0.0	3.4391350254591867E-4	0.00420677576356332	0.0
ENSG00000154025_rs1621499	0.99999866444913	1.0	0.5473130379902262	0.35616525042780545	1.0	0.9087699544768841	0.0	0.0	4.105777566248303	1.9604916447745577	0.0	0.0	0.0	0.0	0.876426202248425	0.17155323553167315	0.0	-0.04821656780386408
ENSG00000131389_rs2304510	1.4830588457304117E-6	1.0	1.0	1.0	1.0	1.0	96.10962822478967	0.0	0.0	0.0	0.0	0.0	-6.751651509133516	0.0	0.0	0.0	0.0	0.0
ENSG00000240505_rs4383187	0.9999990358974183	0.9999988192203075	0.3029415666666505	0.9999986365530534	1.0	0.9999988192203075	0.0	0.0	22.078606855023093	0.0	0.0	0.0	0.0	0.0	-0.6403207398487416	0.0	0.0	0.0
ENSG00000253818_rs5757688	0.9999980329169156	1.0	0.07286500848174093	0.999998491316144	1.1167472434459036E-5	1.0	0.0	0.0	0.3413882061712729	0.0	0.0	0.0	0.0	0.0	0.5946313387246533	0.0	-0.4388059900311344	0.0
ENSG00000131381_rs9852652	0.7488203456645944	0.6158951269990682	0.7622878692368319	0.9999983712482532	0.14267335487744093	0.6938645355837205	3.8261597768593782	0.0	0.0	4.877959561654861	1.783224901250714	0.9660833590325996	0.11260472309950609	0.0	1.63945296401338	0.0	-3.5900203923034044	0.823660782709026
ENSG00000154027_rs4949655	0.9999978907108955	0.9999985085073707	0.999998389003836	2.6146418363737212E-11	0.999998389003836	0.0	0.0	0.0	0.0	2.3846842352799196	0.0	0.0	0.0	0.0	0.0	1.617105954709258	0.0	-16.526562446028084
ENSG00000156689_rs1938725	0.7444862718508837	0.8320526931808626	0.06357129711026077	1.0	0.8218627182871685	0.9303497902518667	0.0089679344755156	0.0	0.0	0.0	0.0	0.0	-0.00910658723786783	-0.05513227816802428	0.3278364117056722	0.0	-0.016205841762569197	-0.01088602431822157
ENSG00000143379_rs4970987	0.32786225431316873	0.5995134960383637	0.3053817551244131	0.7078902251492301	0.4303846878997545	0.42942851554475414	5.502194886665774	8.005864683629795	11.734299835242576	0.9032134674126759	3.977081035104872	0.0	0.6053207058424664	-4.8744911444830565	4.051392130732268	0.0	0.0	0.0
ENSG00000142046_rs45500792	0.0016841302543163517	0.4243269913690446	1.0	1.0	1.0	1.0	4.243414072714959	7.859561620243312	0.0	0.0	0.0	0.0	2.630798589077326	-7.630298306216877	0.0	0.0	0.0	0.0
ENSG00000227533_rs3768037	0.9999970106317798	0.07099898021017459	1.0	0.28559160895711944	0.2993737325748683	1.0	0.0	0.8385227916881742	0.0	0.1804864163330935	0.058069115656404734	0.0	0.0	-0.5337587740155517	0.0	-0.07156282501465494	-0.1541256570735778	0.0
ENSG00000228863_rs4656925	0.43600711546019066	0.01639361075492296	0.24237343991208038	0.9999984205125659	0.6788640675729247	0.905214580334639	0.0	0.0	0.2039854879307342	0.055673590738421305	0.056864617539314176	0.0	0.011436729120003812	-0.3732257138435675	0.31426943472835944	0.0	0.028674425290024175	0.0
ENSG00000143373_rs4971013	0.43410139170871176	1.0	0.7075554366042455	0.6114668820233049	0.602620834741806	1.0	20.216289738945587	0.0	5.843701519453769	0.0	0.0	0.0	-0.3509926136840809	0.0	3.8360705860336783	0.6230165240290333	1.2077925834387415	0.0
ENSG00000143374_rs7512552	0.5502903452549655	0.4594386517020804	0.16419396475599135	0.06253766372929159	0.33771897791895367	0.44133288359442646	0.0	21.469844987840307	15.288079733333676	3.1720377457936633	3.251672176438921	11.465167476102526	0.0	-0.817029153626182	5.276655871313943	-0.9413962786127786	-0.1497945345438288	0.0
ENSG00000143375_rs72710170	0.6477285798511836	0.5880730678824411	0.5879510109271248	0.08464071435180198	0.4130131205156047	1.0	0.02074025525538195	0.0	0.0	0.041071389301433614	0.05004199393917333	0.1080955901989585	-0.004003683320293318	0.0	0.0	0.07095270496735369	-0.08097726045589766	0.0
ENSG00000143376_rs17641780	5.058634041023025E-4	1.0	1.0	1.0	1.0	1.0	27.222930085043096	0.0	0.0	0.0	0.0	0.0	-1.1319707134114902	0.0	0.0	0.0	0.0	0.0
ENSG00000214253_rs10244139	0.999998156027819	7.908222222196004E-4	0.9999994676910825	0.6992262112425043	1.0	0.9999994676910825	0.0	81.20686597773665	0.0	5.754544617891682	0.0	0.0	0.0	24.498120800115196	0.0	-1.6477592413141176	0.0	0.0
ENSG00000156675_rs56247622	1.532192437933011E-4	1.0	1.0	1.0	1.0	1.0	94.6293887132752	0.0	0.0	0.0	0.0	0.0	2.5734822309815946	0.0	0.0	0.0	0.0	0.0
ENSG00000156671_rs56134657	0.36845665158696594	1.0	1.0	1.0	1.0	1.0	5.012822095019648	0.0	0.0	0.0	0.0	0.0	-0.10146278268319611	0.0	0.0	0.0	0.0	0.0
ENSG00000239528_rs12654901	0.9999974830360107	0.6815349259140804	1.0	0.2860170652393126	1.0	1.0	0.0	0.12308017370365756	0.0	0.0	0.0	0.0	0.0	-0.11974398628706397	0.0	0.06395653139603856	0.0	0.0
ENSG00000129071_rs3774767	0.008995765057669747	1.0	0.0018932370869533255	0.9999982811154058	1.0	1.0	10.041523169466007	0.0	75.79621844247995	0.0	0.0	0.0	1.0837671038743308	0.0	-24.633086313345334	0.0	0.0	0.0
ENSG00000154016_rs59571799	0.9999990972729064	1.0	0.8337250479527886	0.13669023761145138	0.9999983518533585	1.0	0.0	0.0	8.62427724713828	3.45329748967618	0.0	0.0	0.0	0.0	0.5100013199622326	0.4595457340792683	0.0	0.0
ENSG00000131398_rs7246600	0.9999994642672058	0.14972317922324607	0.6385249336482648	0.8500160211336744	1.0	1.0	0.0	14.2521843997311	7.134275350223901	0.0	0.0	0.0	0.0	-1.1477770011063766	-1.036766191656962	-0.044315471192579746	0.0	0.0
ENSG00000143369_rs141248191	3.058572776362123E-4	0.0942077420209283	0.24939274746819085	0.3622836833813794	1.0	0.22966733164978248	0.0	0.0	0.4039051027711826	0.2557266292475292	0.0	0.04457539623845865	-0.2131558770871534	0.5805182172534972	-1.1121859967223309	-0.1329894882130808	0.0	-0.4345250854848875
ENSG00000143363_rs145904381	0.01805845153363872	1.0	1.0	0.9104549219822323	0.20134875907094385	1.0	7.392639503658676	0.0	0.0	1.9717005424566714	0.0	0.0	-1.6791236119499646	0.0	0.0	-0.16355644343678616	2.7646849871137826	0.0
ENSG00000241837_rs2073370	0.9999977848201886	0.6746618347976632	0.9999974959865913	0.30430783621821156	1.0	0.9999974959865913	0.0	14.584095852957171	0.0	1.20314645075713	0.0	0.0	0.0	0.3022031036379042	0.0	-0.24340547052362219	0.0	0.0
ENSG00000143365_rs3828058	0.28530347309169657	0.7886306815141325	0.07743173199320907	0.1432269721285775	0.7886306815141325	0.9999981291781929	0.5698899728439747	0.0	0.0	1.4196149326245537	0.0	8.668182545771577	0.19357204060413702	0.0	5.816716585922325	-0.7090818677458682	0.0	0.0
ENSG00000142039_rs11880729	0.6375113109171299	0.7676675411707907	0.33650407219441736	0.3201376342381186	0.1371677670483622	0.5635591884284971	11.458271076718054	69.12664811338882	0.0	3.7273278939060934	0.4069674162452752	0.0	0.0	0.0	9.912985268792793	1.9115729806501416	-8.556312044448374	0.0
ENSG00000241839_rs832881	0.08818400847352581	0.8625728725401116	1.0	1.0	1.0	1.0	80.76525367733515	38.68506694802792	0.0	0.0	0.0	0.0	-8.730354109203663	7.008000206765822	0.0	0.0	0.0	0.0
ENSG00000239521_rs858511	0.7549348897586472	0.999997910763535	0.028167960044686913	0.999998456996611	0.03481589897399562	0.7599397205583946	0.9889501791069164	0.0	0.8177370733035707	0.0	0.0	0.9038370054612824	-0.0149280254668633	0.0	-1.9502189222156365	0.0	0.48164768678519754	-0.11727557160052851
ENSG00000143367_rs11204844	0.00727220374982529	1.0	1.0	1.0	1.0	1.0	1.3894992965867659	0.0	0.0	0.0	0.0	0.0	-0.07393964955220192	0.0	0.0	0.0	0.0	0.0
ENSG00000131368_rs1689548	0.6152785679184813	0.9203605369627966	0.4805003767377053	0.40586960182223775	0.5907008788914625	0.5396538064289713	4.04863456964376	10.201958728012873	26.051189399813783	7.327201362932136	0.49065612215842214	11.125284849762584	0.0	1.538335740153202	7.585168217218089	-1.193164575402155	0.0	1.3723280194125997
ENSG00000157999_rs62456200	0.050069042518493534	0.42269049414188353	0.27880287792595393	0.6345099635015987	0.28026548423014075	0.24946868972264724	0.011670138755594646	0.007696630505324251	0.24957781445943225	0.011556462989843577	0.05616838802987416	0.17495974891859112	0.020265061029562898	0.0	0.0	0.03595420001571936	-0.14511181156480293	0.0
ENSG00000132698_rs12063564	0.9227311310296007	1.0	1.0	1.2171837067931346E-4	1.0	0.7820282913054479	0.0	0.0	0.0	0.43284481564963667	0.0	0.0	-0.0025122773888552603	0.0	0.0	0.06910750107786069	0.0	-0.05847771013386659
ENSG00000130037_rs79560527	0.1471648890704116	0.34871550091299164	0.7979728610971082	0.9249639829576876	0.7876267785723635	0.945187012927119	0.0	0.04280782719243773	0.08679781329742768	0.046644194978152434	0.0	0.31235967458153313	-0.03946978818833175	0.21356287165557575	0.0	0.0	0.0	0.03576646220115223
ENSG00000130038_rs241976	0.9999994817803349	0.8832226146028433	0.705280682282249	0.5691587155520119	0.10113056617384131	0.37860937758206237	2.241352628050958	0.0	0.0	0.0	7.001176634454532	10.109566831275199	0.0	0.0	-1.074773018425364	0.28092511673730525	-1.5810124876770837	-1.1008523522939955
ENSG00000154001_rs7161314	0.9506599295838194	0.6894725710954938	0.7514384105193618	0.6179459940042249	0.07677526061336792	0.6242608380322338	3.29414574514514	0.0	7.4354997402559	0.0	6.826409056269533	6.161209431934699	0.0	0.5660850700349002	0.0	0.16154962659315422	-2.3106469597099983	0.8587875969325593
ENSG00000023572_rs114181227	0.9999982274025724	3.098319002323713E-4	1.0	0.9999985251097887	0.5869399001690763	1.0	0.0	4.06934025266856	0.0	0.0	0.0	0.0	0.0	0.5179689741434323	0.0	0.0	0.08623140357958481	0.0
ENSG00000011590_rs17776834	0.9999995235590359	0.9999990471180717	0.11895444508105535	0.999998934645617	0.999998934645617	0.9999990471180717	0.0	0.0	20.694038355649212	0.0	0.0	0.0	0.0	0.0	-3.9300158234859563	0.0	0.0	0.0
ENSG00000157992_rs1260320	0.5602303406871907	0.47844574345330515	0.1864816933298784	9.451328608633958E-13	1.0	0.010761695517136238	0.0	0.6327428916134001	0.0	0.7678017207993645	0.0	0.0	0.0199878606953819	0.26880135118217763	0.6171593841795818	-0.7082982044514953	0.0	0.6829289880521826
ENSG00000132694_rs72698699	0.0037756412895018077	1.0	1.0	1.0	1.0	1.0	27.13812517970887	0.0	0.0	0.0	0.0	0.0	-1.4267619445524615	0.0	0.0	0.0	0.0	0.0
ENSG00000142025_rs10416824	4.062351177669399E-8	1.0	1.0	0.608540495415548	1.0	1.0	0.08221156167230323	0.0	0.0	0.0	0.0	0.0	-0.06012252950239038	0.0	0.0	0.009959195751158865	0.0	0.0
ENSG00000228800_rs4749561	0.9999982179633816	0.7789087581369629	0.37658512575442205	0.9999987399098228	0.3487673288797355	0.7358134319777785	0.0	0.0	0.1710469607102807	0.0	0.11721418370268721	0.25774000923106144	0.0	-0.011811939967994647	0.10890587335083653	0.0	0.03454431310078986	0.018458370444329186
ENSG00000204832_rs17444672	0.9101309812924893	0.3415543525922575	1.0	0.9101309813458752	0.003184275202527842	0.295177633631063	0.0	0.010785134536561755	0.0	0.0	0.051063686808225414	0.0	0.0	0.08978884892647236	0.0	0.0	-0.2498359975308076	0.06653631297204197
ENSG00000117054_rs61797339	0.2529669499728946	0.393440051882756	0.056840393141741274	0.9899848253588145	0.9544609177648824	0.13055567451545036	0.2779330244988981	3.6899975314791043	11.907955719154259	0.0	4.136999246424032	1.71375714630151	0.29946425180808084	-2.085740855695399	-4.775699375377036	0.0	0.0	-1.6584327467179174
ENSG00000228804_rs4417855	0.0967240865529978	1.0	1.0	1.0	1.0	1.0	0.04188078783520416	0.0	0.0	0.0	0.0	0.0	-0.0029654782858033898	0.0	0.0	0.0	0.0	0.0
ENSG00000228801_rs7819892	0.9411622324231096	1.0	0.09196272296755703	0.22837119633857272	0.32370347800296273	0.12373048573522727	0.0	0.10925254150021899	1.4703721623192765	0.11592987584993854	0.0	0.0	0.0	0.0	-0.6654025953251076	0.06054902135389465	0.04431959091206485	0.2154664182291459
ENSG00000105072_rs3810199	0.009285259354462005	1.0	0.11980002835504722	0.3274175001012264	0.30785876303736226	0.2429611472172465	0.0	0.0	3.166537279459461	0.4527809081252197	0.0	0.0	0.06724087128906168	0.0	-1.1525094230865163	0.09130812288138117	0.13123736790132337	0.23549982272252576
ENSG00000144681_rs17034995	0.6546391744847404	0.9486431071282366	1.0	1.0	1.0	1.0	0.017140397158066013	0.35530856438969277	0.0	0.0	0.0	0.0	-0.016985915293463417	0.01837513147950186	0.0	0.0	0.0	0.0
ENSG00000143353_rs4846530	0.15183570884132724	1.0	0.5065898481708601	0.9362609271189752	0.9398829893903753	0.9398829893619659	0.5097916917896608	9.128965994690676	1.7422493727179913	0.49579239927865254	0.0	0.0	0.18325452594741276	0.0	-1.0814605449691477	0.017510992361963004	0.0	0.0
ENSG00000204839_rs4873805	0.31483547433926307	0.04161535199670052	1.0	0.9999987121513834	1.0	1.0	1.2296123983483658	18.600962985132057	0.0	0.0	0.0	0.0	-0.40998688636556496	-6.251552640443881	0.0	0.0	0.0	0.0
ENSG00000034239_rs13269609	3.191157299385905E-4	1.0	0.6571967863384152	1.0	1.0	1.0	0.04839255836853276	0.0	0.0	0.0	0.0	0.0	0.01590475605847754	0.0	-0.026764158620515736	0.0	0.0	0.0
ENSG00000131379_rs11717411	1.0596291399878055E-8	0.12908012135736413	1.0	0.7598352767225947	0.8353326034066879	1.0	0.0	0.0	0.0	0.017403601440194958	0.0920607359038597	0.0	0.04122525524092248	-0.07621299060255946	0.0	-0.007419755025831211	-0.011080625489495373	0.0
ENSG00000155324_rs4836256	0.3991851998559468	1.0	1.0	0.9064468945229393	0.6289199969495346	0.7513444652927095	0.0	0.0	0.0	0.6882448938776996	0.4938102068646094	2.2229332971940408	-0.028347968660608933	0.0	0.0	-0.012022161041151011	-0.11396261524792671	0.09491473467240602
ENSG00000131378_rs483050	0.7382244608952822	0.8988327322749509	0.6096642767314082	0.1744451614028959	0.03929858472581671	0.6315500640674728	2.8610140890654345	0.0	27.66799005020042	2.2477500968044652	16.514086842024863	65.7779940924257	0.0	0.42818294126809453	4.23210173298507	-1.632033304509062	4.482295065254997	0.0
ENSG00000129055_rs6790338	0.12852171663240974	0.7299465541300807	1.0	0.41274666527107806	1.0	1.0	5.2365075826133	17.457728000132644	0.0	0.0	0.0	0.0	-0.7040666401185922	1.3487675044093137	0.0	-0.44320548578343244	0.0	0.0
ENSG00000156650_rs2395097	0.5448590988559077	0.7162339826602211	0.7230894443561472	0.9407261335345906	0.8485547203174728	0.7600626886880898	0.9307795424083333	0.0	11.823345497330694	2.124134182564224	1.800254092463001	11.113469299779304	0.11169636217045575	0.0	0.0	0.0	0.19721677875536958	-0.7394351493808469
ENSG00000010270_rs10224886	5.844756193407186E-5	0.011163729830115265	0.9999976583780293	0.9999976583780293	0.9999988291890147	0.9540182237103604	0.18740817963367384	12.345785519010532	0.0	0.0	0.0	1.8307422054798204	1.1662727155243682	-6.1517613170272485	0.0	0.0	0.0	0.08038617629693101
ENSG00000131370_rs826424	0.11938642144831624	0.9999980228486892	0.20096064230347332	0.9999977894776336	0.2850484101232026	0.32795881711445984	1.3716527306074853	0.0	17.109435663539156	0.0	0.0	4.150092816894525	-0.22150642474613427	0.0	3.173208420121118	0.0	0.6896140371291106	1.1654691046322405
ENSG00000216809_rs12207209	0.007014749254187214	0.5488898880420553	0.31902717573111705	1.0	0.21357701453424194	0.7183687494999639	0.012533785708311092	0.0	0.0	0.0035814794894712914	0.02046137908682456	0.04977075512642381	-0.011688621953906062	0.0	0.06744646443512238	0.0	0.023908231051901856	0.016821146457278845
[truncated: 14,861 more rows]
